# Supplementary material for: Comparative transcriptome analysis reveals the adaptive mechanisms of halophyte Suaeda dendroides encountering high saline environment
Source: Front Plant Sci. 2024 Feb 14;15:1283912. doi: 10.3389/fpls.2024.1283912 (PMC10899697; doi:10.3389/fpls.2024.1283912)
Supplement: Supplementary file 1 [file Table_1.xlsx]

## Sheet: Table S1
Table S1 Primers of qRT-PCR for validation of the selected DEGs
Gene ID	Description	Primers
S-18	reference gene	F: ACCATAAACGATGCCGG
		R:CACCACCCATAGAATCAAGA
Cluster-688.5991	abscisic acid receptor PYL4-like	F: ATACGATTCCACGACCACCG
		R: ACCTTACACCCCTCGTCTCA
Cluster-25515.0	peroxidase 44-like	F: TGTTGGGCTTGAGAAACGGT
		R: CCGAGATGCAGTTGCCCTAT
Cluster-688.57964	BURP domain-containing protein 5-like	F: GGGGCAATAGCTTACCGTGT
		R: AAGCGTCACGTTGCATTGTC
Cluster-12993.0	probable protein phosphatase 2C 8	F: TGATCCCGAGATGGCGATTG
		R: GCCCTAGAATGGCCACAGTT
Cluster-688.59637	function unknown	F: GCCATGGACTCACGGAGTAG
		R:TCCGGACAACCAATTGCAGA
Cluster-688.64534	uncharacterized protein LOC104907049	F: CTAGGTCCGTACACCAGTGC
		R: CATGCCACCTCGAGTCACAA
Cluster-688.79365	hypothetical protein SOVF_070560	F:CCCTGCACCACTCCTATAACC
		R: AAGGTCTTCGTTGTGTCTCG
Cluster-688.79222	Kelch_1 domain-containing protein	F:AATATAGATGGCGGCGGTGG
		R: AGTGTTCGGTGGCCTTAGTG
Cluster-688.16078	AP2/ERF-ERF transcription factor	F: TGCTCGTTCCATGACACCTG
		R:CCATCCGAAATCGACGGTGA
Cluster-688.2897	C2H2 transcription factor	F: ACGTGTAGGGCCGTATGTTG
		R: ATCCGAGGCCAACTTCGTTT
Cluster-688.49983	phosphoethanolamine N-methyltransferase	F:TGCCTCTTGGAACTTGGG
		R: TGAATGTGGTGGGAAACTGAG

## Sheet: Table S2
Table S2 Assessmented statistics of 27 samples’ sequencing data
Treatment	Sample	Raw Reads	Clean Reads	Clean Bases	Error(%)	Q20(%)	Q30(%)	GC Content(%)
CK (0mM NaCl)	C_1	59648892	58275156	8.74G	0.03	98	94.03	42.58
	C_2	68837664	67985150	10.2G	0.03	97.97	93.95	42.76
	C_3	70180568	68849360	10.33G	0.02	98.1	94.25	42.57
L (200mM NaCl)	L1_1	54403022	53710942	8.06G	0.02	98.29	94.68	42.93
	L1_2	58664514	57811174	8.67G	0.02	98.12	94.27	42.75
	L1_3	63007796	62192360	9.33G	0.02	98.16	94.35	42.68
	L5_1	54742758	52772062	7.92G	0.02	98.2	94.44	42.53
	L5_2	60838164	59779656	8.97G	0.02	98.29	94.66	42.46
	L5_3	56690562	55526366	8.33G	0.02	98.22	94.44	42.69
	L10_1	46920078	45749394	6.86G	0.03	97.91	93.65	42.8
	L10_2	59459960	58407604	8.76G	0.02	98.1	94.24	42.55
	L10_3	50058600	49178262	7.38G	0.02	98.29	94.6	42.39
	L15_1	51624250	50585716	7.59G	0.02	98.16	94.31	42.51
	L15_2	51197006	49439092	7.42G	0.02	98.21	94.47	42.54
	L15_3	57916088	56065842	8.41G	0.02	98.15	94.29	42.4
H (800mM NaCl)	H1_1	55978282	54493960	8.17G	0.03	98.01	94.13	42.35
	H1_2	46331646	44899784	6.73G	0.02	98.06	94.24	42.17
	H1_3	47687146	47098644	7.06G	0.03	98.03	94.15	42.23
	H5_1	47662686	45982028	6.9G	0.02	98.33	94.73	42.77
	H5_2	51163070	50319444	7.55G	0.02	98.19	94.38	42.67
	H5_3	54783970	53814110	8.07G	0.02	98.33	94.7	42.65
	H10_1	53464710	52553996	7.88G	0.03	98.09	94.19	42.3
	H10_2	55976752	55110864	8.27G	0.02	98.17	94.42	42.54
	H10_3	55052588	53402488	8.01G	0.02	98.15	94.29	42.35
	H15_1	48531776	47737346	7.16G	0.02	98.23	94.53	42.36
	H15_2	59570436	58496980	8.77G	0.02	98.22	94.46	42.51
	H15_3	56614306	55527074	8.33G	0.02	98.17	94.28	42.46
Total		1497007290	1465764854	211.13G

## Sheet: Table S3
Table S3 Length distribution of the transcripts and unigenes clustered from de novo assembly
	min length	mean length	median length	max length	N50	N90	total nucleotides
Transcripts	301	1026	774	14827	1354	486	480896466
unigenes	301	918	613	14827	1240	420	122159226

## Sheet: Table S4
Table S4 Annotationed unigenes and DEGs
	Unigene No.(%)	DEG No. (%)
NR	58336 (43.82)	3741 (78.21)
NT	42308 (31.78)	2477 (52.06)
KO	19118 (14.36)	1392 (29.26)
SwissProt	39583 (29.73)	2837 (59.63)
PFAM	42637 (32.03)	2821 (59.29)
GO	42637 (32.03)	2821 (59.29)
KOG	11489 (8.63)	647 (13.60)
Total	133107	4758

## Sheet: Table S5
Table S5 GO enrichment analysis of DEGs under high salt stress
H1 vs C
GO_accession	Description	Term_type	p_Value	FDR	DEG_item	DEG_list	Bg_item	Bg_list
GO:0006555	methionine metabolic process	biological_process	1.1345e-11	1.646e-08	13	624	77	42637
GO:0005975	carbohydrate metabolic process	biological_process	1.3092e-11	1.646e-08	77	624	2158	42637
GO:0000096	sulfur amino acid metabolic process	biological_process	1.4832e-09	9.4917e-07	13	624	110	42637
GO:0006804	obsolete peroxidase reaction	biological_process	1.6987e-09	9.4917e-07	18	624	197	42637
GO:0006979	response to oxidative stress	biological_process	1.1663e-08	4.8877e-06	19	624	252	42637
GO:0006073	cellular glucan metabolic process	biological_process	3.4945e-06	0.0008787	21	624	389	42637
GO:0044042	glucan metabolic process	biological_process	3.4945e-06	0.0008787	21	624	389	42637
GO:0044262	cellular carbohydrate metabolic process	biological_process	4.2403e-06	0.0010068	29	624	710	42637
GO:0006790	sulfur compound metabolic process	biological_process	4.4046e-06	0.0010068	20	624	427	42637
GO:0009086	methionine biosynthetic process	biological_process	1.5252e-05	0.0028409	5	624	27	42637
GO:0044264	cellular polysaccharide metabolic process	biological_process	1.8723e-05	0.0033627	21	624	436	42637
GO:0044272	sulfur compound biosynthetic process	biological_process	2.7435e-05	0.0046819	11	624	170	42637
GO:0005976	polysaccharide metabolic process	biological_process	4.9413e-05	0.0080161	21	624	474	42637
GO:0055114	oxidation-reduction process	biological_process	5.7324e-05	0.0090089	93	624	4305	42637
GO:0006468	protein phosphorylation	biological_process	7.4625e-05	0.011038	49	624	1540	42637
GO:0000097	sulfur amino acid biosynthetic process	biological_process	8.075e-05	0.011382	5	624	35	42637
GO:0019310	inositol catabolic process	biological_process	9.5055e-05	0.011382	3	624	8	42637
GO:0046164	alcohol catabolic process	biological_process	9.5055e-05	0.011382	3	624	8	42637
GO:0046174	polyol catabolic process	biological_process	9.5055e-05	0.011382	3	624	8	42637
GO:1901616	organic hydroxy compound catabolic process	biological_process	9.5055e-05	0.011382	3	624	8	42637
GO:0009066	aspartate family amino acid metabolic process	biological_process	0.00026732	0.028603	18	624	489	42637
GO:0048046	apoplast	cellular_component	1.0621e-10	8.9021e-08	10	624	33	42637
GO:0005618	cell wall	cellular_component	1.6089e-07	5.3939e-05	13	624	127	42637
GO:0030312	external encapsulating structure	cellular_component	2.793e-05	0.0046819	14	624	250	42637
GO:0004553	hydrolase activity, hydrolyzing O-glycosyl compounds	molecular_function	1.2306e-16	6.1885e-13	50	624	758	42637
GO:0016798	hydrolase activity, acting on glycosyl bonds	molecular_function	2.2899e-15	5.7579e-12	51	624	846	42637
GO:0016762	xyloglucan:xyloglucosyl transferase activity	molecular_function	1.0621e-10	8.9021e-08	10	624	33	42637
GO:0004601	peroxidase activity	molecular_function	1.6987e-09	9.4917e-07	18	624	197	42637
GO:0003824	catalytic activity	molecular_function	1.0566e-08	4.8877e-06	365	624	19508	42637
GO:0016684	oxidoreductase activity, acting on peroxide as acceptor	molecular_function	1.1225e-08	4.8877e-06	18	624	229	42637
GO:0020037	heme binding	molecular_function	9.6123e-08	3.7185e-05	32	624	706	42637
GO:0046906	tetrapyrrole binding	molecular_function	1.4646e-07	5.2609e-05	32	624	722	42637
GO:0016209	antioxidant activity	molecular_function	3.6473e-07	0.00011464	19	624	318	42637
GO:0003871	5-methyltetrahydropteroyltriglutamate-homocysteine S-methyltransferase activity	molecular_function	2.2552e-06	0.00063008	5	624	17	42637
GO:0042085	5-methyltetrahydropteroyltri-L-glutamate-dependent methyltransferase activity	molecular_function	2.2552e-06	0.00063008	5	624	17	42637
GO:0016758	transferase activity, transferring hexosyl groups	molecular_function	1.0829e-05	0.0021093	28	624	668	42637
GO:0004013	adenosylhomocysteinase activity	molecular_function	1.0905e-05	0.0021093	4	624	13	42637
GO:0016801	hydrolase activity, acting on ether bonds	molecular_function	1.0905e-05	0.0021093	4	624	13	42637
GO:0016802	trialkylsulfonium hydrolase activity	molecular_function	1.0905e-05	0.0021093	4	624	13	42637
GO:0016491	oxidoreductase activity	molecular_function	7.4272e-05	0.011038	92	624	4275	42637
GO:0016740	transferase activity	molecular_function	8.589e-05	0.011382	149	624	6912	42637
GO:0050113	inositol oxygenase activity	molecular_function	9.5055e-05	0.011382	3	624	8	42637
GO:0004672	protein kinase activity	molecular_function	0.00011757	0.01375	53	624	1792	42637
GO:0051537	2 iron, 2 sulfur cluster binding	molecular_function	0.00019738	0.02256	7	624	80	42637
GO:0016757	transferase activity, transferring glycosyl groups	molecular_function	0.00021371	0.023884	31	624	919	42637
GO:0016708	oxidoreductase activity, acting on paired donors, with incorporation or reduction of molecular oxygen, NAD(P)H as one donor, and incorporation of two atoms of oxygen into one donor	molecular_function	0.00022524	0.024625	3	624	8	42637
H5 vs C
GO_accession	Description	Term_type	p_Value	FDR	DEG_item	DEG_list	Bg_item	Bg_list
GO:0006468	protein phosphorylation	biological_process	7.6961e-07	0.00096759	59	698	1540	42637
GO:0006555	methionine metabolic process	biological_process	1.2375e-05	0.0088907	8	698	77	42637
GO:0009607	response to biotic stimulus	biological_process	4.7809e-05	0.025513	19	698	392	42637
GO:0005975	carbohydrate metabolic process	biological_process	5.6408e-05	0.025789	63	698	2158	42637
GO:0055114	oxidation-reduction process	biological_process	9.2778e-05	0.033327	101	698	4305	42637
GO:0004553	hydrolase activity, hydrolyzing O-glycosyl compounds	molecular_function	2.2861e-09	1.1497e-05	40	698	758	42637
GO:0016798	hydrolase activity, acting on glycosyl bonds	molecular_function	5.7285e-09	1.4404e-05	42	698	846	42637
GO:0003824	catalytic activity	molecular_function	1.2254e-07	0.00020541	397	698	19508	42637
GO:0004672	protein kinase activity	molecular_function	2.7306e-06	0.0027464	63	698	1792	42637
GO:0016491	oxidoreductase activity	molecular_function	9.9717e-06	0.008358	105	698	4275	42637
GO:0016301	kinase activity	molecular_function	4.7395e-05	0.025513	71	698	2324	42637
GO:0016773	phosphotransferase activity, alcohol group as acceptor	molecular_function	5.0731e-05	0.025513	68	698	2209	42637
GO:0016668	oxidoreductase activity, acting on a sulfur group of donors, NAD(P) as acceptor	molecular_function	8.9967e-05	0.033327	6	698	42	42637
GO:0047134	protein-disulfide reductase activity	molecular_function	8.9967e-05	0.033327	6	698	42	42637
H10 vs C
GO_accession	Description	Term_type	p_Value	FDR	DEG_item	DEG_list	Bg_item	Bg_list
GO:0005975	carbohydrate metabolic process	biological_process	8.2125e-16	4.1301e-12	125	1091	2158	42637
GO:0055114	oxidation-reduction process	biological_process	1.7172e-11	1.7271e-08	178	1091	4305	42637
GO:0044262	cellular carbohydrate metabolic process	biological_process	7.6461e-09	4.2725e-06	48	1091	710	42637
GO:0044723	single-organism carbohydrate metabolic process	biological_process	9.1889e-07	0.00038509	65	1091	1273	42637
GO:0006555	methionine metabolic process	biological_process	1.1233e-06	0.00039086	11	1091	77	42637
GO:0006097	glyoxylate cycle	biological_process	1.2159e-06	0.00039086	8	1091	37	42637
GO:0006073	cellular glucan metabolic process	biological_process	1.2435e-06	0.00039086	30	1091	389	42637
GO:0044042	glucan metabolic process	biological_process	1.2435e-06	0.00039086	30	1091	389	42637
GO:0006804	obsolete peroxidase reaction	biological_process	1.6822e-06	0.00042299	19	1091	197	42637
GO:0006979	response to oxidative stress	biological_process	4.2262e-06	0.00096606	21	1091	252	42637
GO:0044264	cellular polysaccharide metabolic process	biological_process	1.143e-05	0.0020529	30	1091	436	42637
GO:0008152	metabolic process	biological_process	1.6406e-05	0.002845	673	1091	23092	42637
GO:0005982	starch metabolic process	biological_process	1.9936e-05	0.0031331	25	1091	340	42637
GO:0005985	sucrose metabolic process	biological_process	1.9936e-05	0.0031331	25	1091	340	42637
GO:0005976	polysaccharide metabolic process	biological_process	4.1799e-05	0.0062357	30	1091	474	42637
GO:0000096	sulfur amino acid metabolic process	biological_process	4.2159e-05	0.0062357	11	1091	110	42637
GO:0044710	single-organism metabolic process	biological_process	5.4902e-05	0.0078887	334	1091	10547	42637
GO:0006011	UDP-glucose metabolic process	biological_process	7.1255e-05	0.00943	9	1091	70	42637
GO:0030243	cellulose metabolic process	biological_process	7.5364e-05	0.0097181	10	1091	83	42637
GO:0030244	cellulose biosynthetic process	biological_process	0.00019009	0.0239	9	1091	77	42637
GO:0005984	disaccharide metabolic process	biological_process	0.00022387	0.026828	25	1091	398	42637
GO:0009311	oligosaccharide metabolic process	biological_process	0.00022406	0.026828	28	1091	472	42637
GO:0044272	sulfur compound biosynthetic process	biological_process	0.00027427	0.032076	13	1091	170	42637
GO:0004553	hydrolase activity, hydrolyzing O-glycosyl compounds	molecular_function	9.7808e-15	2.4594e-11	64	1091	758	42637
GO:0016798	hydrolase activity, acting on glycosyl bonds	molecular_function	1.5232e-13	2.5534e-10	66	1091	846	42637
GO:0046906	tetrapyrrole binding	molecular_function	1.4337e-11	1.7271e-08	54	1091	722	42637
GO:0020037	heme binding	molecular_function	2.132e-11	1.787e-08	53	1091	706	42637
GO:0003824	catalytic activity	molecular_function	3.1707e-11	2.2779e-08	620	1091	19508	42637
GO:0016491	oxidoreductase activity	molecular_function	6.1178e-11	3.8458e-08	175	1091	4275	42637
GO:0016705	oxidoreductase activity, acting on paired donors, with incorporation or reduction of molecular oxygen	molecular_function	1.0256e-07	5.1579e-05	43	1091	656	42637
GO:0004866	endopeptidase inhibitor activity	molecular_function	1.5558e-06	0.00042299	14	1091	107	42637
GO:0061135	endopeptidase regulator activity	molecular_function	1.5558e-06	0.00042299	14	1091	107	42637
GO:0004601	peroxidase activity	molecular_function	1.6822e-06	0.00042299	19	1091	197	42637
GO:0016209	antioxidant activity	molecular_function	4.0926e-06	0.00096606	24	1091	318	42637
GO:0030414	peptidase inhibitor activity	molecular_function	5.2368e-06	0.0010973	14	1091	122	42637
GO:0061134	peptidase regulator activity	molecular_function	5.2368e-06	0.0010973	14	1091	122	42637
GO:0004451	isocitrate lyase activity	molecular_function	6.5358e-06	0.0012958	6	1091	22	42637
GO:0016684	oxidoreductase activity, acting on peroxide as acceptor	molecular_function	1.0723e-05	0.0019972	19	1091	229	42637
GO:0005506	iron ion binding	molecular_function	1.7178e-05	0.0028796	36	1091	619	42637
GO:0016759	cellulose synthase activity	molecular_function	6.8209e-05	0.0092709	9	1091	69	42637
GO:0016760	cellulose synthase (UDP-forming) activity	molecular_function	6.8209e-05	0.0092709	9	1091	69	42637
H15 vs C
GO_accession	Description	Term_type	p_Value	FDR	DEG_item	DEG_list	Bg_item	Bg_list
GO:0005975	carbohydrate metabolic process	biological_process	5.3093e-13	2.67e-09	99	855	2158	42637
GO:0055114	oxidation-reduction process	biological_process	2.5592e-10	4.29e-07	143	855	4305	42637
GO:0044262	cellular carbohydrate metabolic process	biological_process	1.0332e-08	8.6597e-06	41	855	710	42637
GO:0006555	methionine metabolic process	biological_process	9.0724e-08	5.7032e-05	11	855	77	42637
GO:0044272	sulfur compound biosynthetic process	biological_process	9.9065e-07	0.00045291	15	855	170	42637
GO:0006073	cellular glucan metabolic process	biological_process	3.8953e-06	0.001446	25	855	389	42637
GO:0044042	glucan metabolic process	biological_process	3.8953e-06	0.001446	25	855	389	42637
GO:0000096	sulfur amino acid metabolic process	biological_process	4.0255e-06	0.001446	11	855	110	42637
GO:0009086	methionine biosynthetic process	biological_process	4.3962e-06	0.0014739	6	855	27	42637
GO:0044723	single-organism carbohydrate metabolic process	biological_process	8.6476e-06	0.0027181	52	855	1273	42637
GO:0005984	disaccharide metabolic process	biological_process	1.4898e-05	0.0042271	24	855	398	42637
GO:0044264	cellular polysaccharide metabolic process	biological_process	2.5857e-05	0.0061921	25	855	436	42637
GO:0000097	sulfur amino acid biosynthetic process	biological_process	3.1869e-05	0.0071831	6	855	35	42637
GO:0005982	starch metabolic process	biological_process	3.894e-05	0.0078331	21	855	340	42637
GO:0005985	sucrose metabolic process	biological_process	3.894e-05	0.0078331	21	855	340	42637
GO:0009311	oligosaccharide metabolic process	biological_process	7.4777e-05	0.012505	25	855	472	42637
GO:0006804	obsolete peroxidase reaction	biological_process	7.7693e-05	0.012505	14	855	197	42637
GO:0005976	polysaccharide metabolic process	biological_process	7.7878e-05	0.012505	25	855	474	42637
GO:0006011	UDP-glucose metabolic process	biological_process	7.9829e-05	0.012505	8	855	70	42637
GO:0006979	response to oxidative stress	biological_process	8.2059e-05	0.012505	16	855	252	42637
GO:0030244	cellulose biosynthetic process	biological_process	0.00019547	0.027306	8	855	77	42637
GO:0044710	single-organism metabolic process	biological_process	0.00020362	0.027676	264	855	10547	42637
GO:0030243	cellulose metabolic process	biological_process	0.00037172	0.046734	8	855	83	42637
GO:0016491	oxidoreductase activity	molecular_function	4.901e-11	1.2324e-07	145	855	4275	42637
GO:0004553	hydrolase activity, hydrolyzing O-glycosyl compounds	molecular_function	3.5436e-10	4.4552e-07	47	855	758	42637
GO:0016798	hydrolase activity, acting on glycosyl bonds	molecular_function	3.9955e-09	4.0187e-06	48	855	846	42637
GO:0003824	catalytic activity	molecular_function	1.5058e-08	1.0818e-05	483	855	19508	42637
GO:0003871	5-methyltetrahydropteroyltriglutamate-homocysteine S-methyltransferase activity	molecular_function	3.8448e-07	0.00019335	6	855	17	42637
GO:0042085	5-methyltetrahydropteroyltri-L-glutamate-dependent methyltransferase activity	molecular_function	3.8448e-07	0.00019335	6	855	17	42637
GO:0046906	tetrapyrrole binding	molecular_function	1.513e-05	0.0042271	34	855	722	42637
GO:0000981	RNA polymerase II transcription factor activity, sequence-specific DNA binding	molecular_function	2.0232e-05	0.0053551	9	855	76	42637
GO:0020037	heme binding	molecular_function	2.4787e-05	0.0061921	33	855	706	42637
GO:0016757	transferase activity, transferring glycosyl groups	molecular_function	3.2852e-05	0.0071831	41	855	919	42637
GO:0016759	cellulose synthase activity	molecular_function	7.6912e-05	0.012505	8	855	69	42637
GO:0016760	cellulose synthase (UDP-forming) activity	molecular_function	7.6912e-05	0.012505	8	855	69	42637
GO:0004601	peroxidase activity	molecular_function	7.7693e-05	0.012505	14	855	197	42637
GO:0004474	malate synthase activity	molecular_function	9.9388e-05	0.014701	4	855	15	42637
GO:0016209	antioxidant activity	molecular_function	0.00011116	0.015972	18	855	318	42637
GO:0016684	oxidoreductase activity, acting on peroxide as acceptor	molecular_function	0.00028512	0.036765	14	855	229	42637

## Sheet: Table S6
Table S6 KEGG enrichment analysis of DEGs under high salt stress-Top20
H1 vs C
Term	ID	Input number	Background number	p-Value	FDR
Phenylpropanoid biosynthesis	ko00940	22	273	8.62537e-09	5.779e-07
Plant hormone signal transduction	ko04075	22	322	1.33865e-07	4.48449e-06
Galactose metabolism	ko00052	10	117	6.8432e-05	0.0011679
Cysteine and methionine metabolism	ko00270	14	225	6.97253e-05	0.0011679
Selenocompound metabolism	ko00450	7	73	0.000447607	0.00599794
Glycerophospholipid metabolism	ko00564	11	199	0.00104759	0.0116981
Starch and sucrose metabolism	ko00500	17	443	0.00261739	0.0250522
Cyanoamino acid metabolism	ko00460	6	99	0.00952248	0.0797508
Glycine, serine and threonine metabolism	ko00260	9	240	0.0285763	0.212735
Tyrosine metabolism	ko00350	6	137	0.0371256	0.248741
Protein processing in endoplasmic reticulum	ko04141	13	438	0.0485297	0.29559
Taurine and hypotaurine metabolism	ko00430	2	23	0.0681221	0.35771
Monobactam biosynthesis	ko00261	2	24	0.072987	0.35771
Vitamin B6 metabolism	ko00750	2	25	0.0779601	0.35771
Phagosome	ko04145	6	168	0.0800844	0.35771
Carotenoid biosynthesis	ko00906	3	63	0.104602	0.438022
Ascorbate and aldarate metabolism	ko00053	5	145	0.116754	0.460147
Diterpenoid biosynthesis	ko00904	2	37	0.144343	0.537277
Arginine and proline metabolism	ko00330	5	161	0.158026	0.545907
Plant-pathogen interaction	ko04626	9	348	0.162957	0.545907
H5 vs C
Term	ID	Input number	Background number	p-Value	FDR
Protein processing in endoplasmic reticulum	ko04141	21	438	3.34084e-05	0.00236429
Plant hormone signal transduction	ko04075	17	322	6.22183e-05	0.00236429
Phenylpropanoid biosynthesis	ko00940	15	273	0.000110685	0.00280402
Plant-pathogen interaction	ko04626	16	348	0.000451099	0.00857087
Galactose metabolism	ko00052	8	117	0.00122804	0.0186662
Cysteine and methionine metabolism	ko00270	9	225	0.0175134	0.221836
Tyrosine metabolism	ko00350	6	137	0.0336115	0.364925
C5-Branched dibasic acid metabolism	ko00660	3	42	0.0395052	0.366873
Fatty acid degradation	ko00071	7	185	0.0434455	0.366873
Glutathione metabolism	ko00480	7	199	0.0591219	0.432841
Linoleic acid metabolism	ko00591	4	85	0.0626481	0.432841
Vitamin B6 metabolism	ko00750	2	25	0.0747809	0.452784
Amino sugar and nucleotide sugar metabolism	ko00520	8	256	0.0774499	0.452784
alpha-Linolenic acid metabolism	ko00592	5	141	0.099503	0.540159
Glycosaminoglycan degradation	ko00531	2	32	0.110877	0.561778
Glycine, serine and threonine metabolism	ko00260	7	240	0.122781	0.583209
Glycerophospholipid metabolism	ko00564	6	199	0.131401	0.587441
Starch and sucrose metabolism	ko00500	11	443	0.143062	0.604039
Zeatin biosynthesis	ko00908	2	40	0.156332	0.625328
Valine, leucine and isoleucine biosynthesis	ko00290	3	87	0.192151	0.718116
H10 vs C
Term	ID	Input number	Background number	p-Value	FDR
Phenylpropanoid biosynthesis	ko00940	27	273	2.57508e-06	0.000229182
Ribosome	ko03010	38	635	0.000949441	0.0351861
Plant hormone signal transduction	ko04075	23	322	0.00118605	0.0351861
Galactose metabolism	ko00052	11	117	0.00347261	0.0772655
Pentose and glucuronate interconversions	ko00040	14	184	0.00621711	0.105542
Limonene and pinene degradation	ko00903	6	46	0.00711518	0.105542
Amino sugar and nucleotide sugar metabolism	ko00520	16	256	0.0190549	0.242269
Tyrosine metabolism	ko00350	10	137	0.0242178	0.249052
Tryptophan metabolism	ko00380	10	139	0.0262869	0.249052
Cysteine and methionine metabolism	ko00270	14	225	0.0279834	0.249052
Ascorbate and aldarate metabolism	ko00053	10	145	0.0332492	0.252651
Histidine metabolism	ko00340	8	106	0.0353098	0.252651
Starch and sucrose metabolism	ko00500	23	443	0.036904	0.252651
Arginine and proline metabolism	ko00330	10	161	0.0578778	0.355136
Fatty acid degradation	ko00071	11	185	0.0612456	0.355136
Vitamin B6 metabolism	ko00750	3	25	0.0638447	0.355136
Linoleic acid metabolism	ko00591	6	85	0.0807255	0.422622
Glycolysis / Gluconeogenesis	ko00010	17	348	0.0987178	0.47265
Glyoxylate and dicarboxylate metabolism	ko00630	15	300	0.100903	0.47265
Carbon fixation in photosynthetic organisms	ko00710	12	230	0.106568	0.474229
H15 vs C
Term	ID	Input number	Background number	p-Value	FDR
Cysteine and methionine metabolism	ko00270	20	225	2.5501e-05	0.00214209
Selenocompound metabolism	ko00450	8	73	0.00214	0.0898799
Limonene and pinene degradation	ko00903	6	46	0.00348676	0.0976292
Valine, leucine and isoleucine degradation	ko00280	15	245	0.00784455	0.150806
Phenylpropanoid biosynthesis	ko00940	16	273	0.00897656	0.150806
Fatty acid degradation	ko00071	12	185	0.0110538	0.154753
Ascorbate and aldarate metabolism	ko00053	10	145	0.013473	0.161676
Linoleic acid metabolism	ko00591	7	85	0.0160349	0.166193
Plant hormone signal transduction	ko04075	17	322	0.0178063	0.166193
Lysine degradation	ko00310	9	133	0.0205642	0.168298
Tyrosine metabolism	ko00350	9	137	0.0241156	0.168298
Glycerolipid metabolism	ko00561	11	184	0.0243257	0.168298
Tryptophan metabolism	ko00380	9	139	0.0260462	0.168298
alpha-Linolenic acid metabolism	ko00592	9	141	0.0280835	0.168501
Starch and sucrose metabolism	ko00500	20	443	0.0434942	0.233054
Arachidonic acid metabolism	ko00590	4	43	0.0443913	0.233054
Amino sugar and nucleotide sugar metabolism	ko00520	12	256	0.082941	0.387307
Glycolysis / Gluconeogenesis	ko00010	15	348	0.0972873	0.387307
Flavonoid biosynthesis	ko00941	4	58	0.100305	0.387307
Histidine metabolism	ko00340	6	106	0.100867	0.387307

## Sheet: Table S7
Table S7 Gene differential expression under high salt stress
DEGs related to cell wall
Type	Gene_ID	Descaription	Name	FPKM.C1	FPKM.H1	FPKM.H5	FPKM.H10	FPKM.H15
Cellulose	Cluster-688.40813	Cellulose synthase A catalytic subunit 1	CESA1	3.69	10.3167	10.2	16.8033	8.86667
	Cluster-688.54854	Cellulose synthase A catalytic subunit 3	CESA3	7.36	16.9967	14.54	27.9433	15.4533
	Cluster-688.54926	Cellulose synthase A catalytic subunit 3	CESA3	9.12	24.11	24.4167	36.9833	19.05
	Cluster-688.54933	Cellulose synthase A catalytic subunit 3	CESA3	10.0467	20.7167	18.3633	27.5933	13.6433
	Cluster-688.66292	Cellulose synthase A catalytic subunit 4	CESA4	19.0967	25.62	37.66	54.5467	59.07
	Cluster-688.66294	Cellulose synthase A catalytic subunit 4	CESA4	11.5	19.22	26.9133	41.6633	39.93
	Cluster-688.66293	Cellulose synthase A catalytic subunit 4	CESA4	16.6367	24.1867	37.6033	51.3	48.5667
	Cluster-688.60060	Cellulose synthase A catalytic subunit 7	CESA7	7.35667	12.16	17.52	26.6167	28.4567
	Cluster-688.60059	Cellulose synthase A catalytic subunit 7	CESA7	12.2333	20.3233	26.2833	37.1733	40.64
	Cluster-688.83905	Cellulose synthase A catalytic subunit 8	CESA8	17.0267	24.0267	38.58	55.78	60.3633
	Cluster-688.35581	Cellulose synthase A catalytic subunit 8	CESA8	7.38667	16.32	22.21	32.1633	34
	Cluster-688.45029	COBRA-like protein 4	COBL4	3.05667	7.99333	9.02	12.3933	14.11
	Cluster-688.12836	COBRA-like protein 7	COBL7	13.63	10.9867	16.4233	19.1733	29.9033
Hemicellulose	Cluster-688.32843	Probable glucuronoxylan glucuronosyltransferase IRX7	IRX7	5.78667	7.36667	10.0533	15.54	13.61
	Cluster-688.80914	Probable beta-1,4-xylosyltransferase IRX9	IRX9	5.12	8.88333	14.2867	22.6733	20.3933
	Cluster-688.59937	Probable beta-1,4-xylosyltransferase IRX14	IRX14	21.1933	25.7367	31.74	44.7833	45.83
	Cluster-688.48398	Protein IRX15-LIKE	IRX15L	5.46333	9.07667	7.86	14.0767	10.5067
	Cluster-688.83572	Protein IRREGULAR XYLEM 15	IRX15	15.9033	22.0067	20.7667	26.48	37.59
	Cluster-688.86840	UDP-glucuronate:xylan alpha-glucuronosyltransferase 1	GUX1	1.02	1.77	2.38	5.52	4.38333
	Cluster-688.86842	UDP-glucuronate:xylan alpha-glucuronosyltransferase 1	GUX1	3.3	5.57667	6.35333	10.4933	11.2867
	Cluster-688.70491	UDP-glucuronate:xylan alpha-glucuronosyltransferase 2	GUX2	2.52	3.53667	4.36333	6.09333	6.51333
	Cluster-688.84836	Cellulose synthase-like protein D5	CSLD5	2.92667	2.17	4.28	9.11333	3.54333
	Cluster-688.84838	Cellulose synthase-like protein D5	CSLD5	3.9	3.43	6.08667	10.3267	5.85
Lignin	Cluster-688.22268	Laccase-12	LAC12	7.51667	12.2433	15.1	21.6667	19.35
	Cluster-688.26885	Laccase-4	LAC4	10.9567	19.1667	18.0433	37.1467	30.05
	Cluster-688.80015	Laccase-4	LAC4	5.79333	10.36	11.3067	16.5567	17.5933
	Cluster-688.7712	Laccase-17	LAC17	1.34333	4.62667	4.48333	11.25	11.6067
	Cluster-688.7761	Laccase-3	LAC3	8.61333	3.31667	2.80333	5.44	7.72667
	Cluster-688.33802	Laccase-7	LAC7	4.18333	3.58	2.51	1.33667	1.00333
Extesion	Cluster-688.34846	Probable xyloglucan endotransglucosylase/hydrolase protein 8	XTH8	26.8633	2.42667	17.0833	18.21	43.3567
	Cluster-688.34847	Probable xyloglucan endotransglucosylase/hydrolase protein 8	XTH8	3.92667	0.36	3.08333	2.18	5.90667
	Cluster-688.43512	Xyloglucan endotransglucosylase/hydrolase protein 24	XTH24	187.08	73.3333	135.137	122.79	211.2
	Cluster-688.54579	Probable Xyloglucan endotransglucosylase/hydrolase protein 23	XTH23	5.54	2.47667	3.23333	5.33	28.3433
	Cluster-688.54580	Xyloglucan endotransglucosylase/hydrolase protein 23	XTH23	23.49	6.39667	10.73	9.03	35.5633
	Cluster-688.54581	Xyloglucan endotransglucosylase/hydrolase protein 23	XTH23	27.6633	9.23333	17.77	16.63	73.5
	Cluster-688.54582	Xyloglucan endotransglucosylase/hydrolase protein 23	XTH23	78.0733	28.2	45.8233	45.3233	217.097
	Cluster-688.54584	Xyloglucan endotransglucosylase/hydrolase protein 23	XTH23	122.137	39.89	70.5767	65.9567	325.277
	Cluster-688.70487	Xyloglucan endotransglucosylase/hydrolase protein 23	XTH33	10.3333	1.44	5.29	4.05	25.5767
	Cluster-688.61945	Xyloglucan endotransglucosylase/hydrolase protein 23	XTH23	3.81	3.96667	4.34667	4.05333	26.1367
	Cluster-688.45233	Xyloglucan endotransglucosylase/hydrolase protein 22	XTH22	37.3533	6.78333	17.28	8.96	35.1667
	Cluster-688.24132	Xyloglucan endotransglucosylase/hydrolase protein 7	XTH7	28.4533	8.64	12.96	14.3467	27.37
	Cluster-688.45746	Xyloglucan endotransglucosylase/hydrolase protein 15	XTH15	141.92	32.4367	55.4467	47.6933	65.6433
	Cluster-688.62128	Xyloglucan endotransglucosylase/hydrolase protein 24	XTH23	90.4933	16.3367	31.5067	17.98	73.6067
	Cluster-688.53371	Xyloglucan endotransglucosylase/hydrolase protein 16	XTH16	403.51	103	178.993	230.17	382.25
	Cluster-688.53482	Xyloglucan endotransglucosylase/hydrolase protein 15	XTH15	946.78	217.503	366.223	501.08	883.433
	Cluster-688.71407	Xyloglucan endotransglucosylase/hydrolase protein 31	XTH31	17.9833	94.4033	33.05	22.23	15.9
	Cluster-688.71409	Xyloglucan endotransglucosylase/hydrolase protein 32	XTH32	18.8667	99.75	34.8867	26.1067	16.7067
	Cluster-688.71411	Xyloglucan endotransglucosylase/hydrolase protein 31	XTH31	87.5	393.64	135.987	102.503	68.6767
	Cluster-688.57722	Xyloglucan endotransglucosylase/hydrolase protein 32	XTH32	13.8867	30.67	17.8567	21.2567	24.7967
	Cluster-688.21238	Expansin-like B1	EXLB1	40.2633	36.1333	30.0467	27.8067	20.2667
	Cluster-688.80453	Expansin-like A1	EXLA1	10.5367	2.71333	6.43	6.29667	6.64667
	Cluster-688.26505	Expansin-A6	EXPA6	8.60333	13.3767	13.37	17.7133	18.0533
	Cluster-688.28222	Expansin-A1	EXPA1	4.42	9.81667	10.5633	17.3233	9.93667
	Cluster-688.52424	Expansin-A15	EXPA15	117.443	170.5	157.197	268.653	200.16
Degration	Cluster-688.10572	Beta-glucosidase	BGLU	6.82667	7.06667	7.86333	11.9	19.7433
	Cluster-688.83616	Beta-glucosidase	BGLU	9.02333	5.85	12.0533	21.7233	11.9333
	Cluster-688.29074	Beta-glucosidase 22	BGLU22	3.39667	9.54333	7.18667	8.92667	7.86667
	Cluster-688.29076	Beta-glucosidase 21	BGLU21	7.28	40.4333	27.0333	37.37	17.75
	Cluster-688.27479	Beta-glucosidase 11	BGLU11	5.34	18.9133	13.1767	17.78	10.5533
	Cluster-688.67037	Beta-glucosidase 13	BGLU13	2.43667	0.396667	1.14667	0.67	2.05333
	Cluster-688.74029	Beta-glucosidase1 12	BGLU12	5.46333	0.356667	0.94	1.40667	3.85667
	Cluster-688.20619	Beta-galactosidase 3	BGAL3	11.33	14.37	19.0367	27.73	25.31
	Cluster-688.20620	Beta-galactosidase 3	BGAL3	11.41	12.3633	18.52	26.9367	27.48
	Cluster-688.48144	Beta-galactosidase 1	BGAL1	31.7233	18.89	23.75	21.7467	15.6
	Cluster-688.48145	Beta-galactosidase 1	BGAL1	40.1933	27.1667	26.86	20.4433	15.7167
	Cluster-688.54603	Beta-galactosidase 1	BGAL1	97.9367	52.9733	63.6133	56.09	45.4567
	Cluster-688.44963	Beta-galactosidase 1	BGAL1	16.2567	11.0667	13.4833	11.4067	7.52
	Cluster-688.39686	Probable beta-D-xylosidase 2	BXL2	136.363	31.1133	60.9633	30.4267	36.5333
	Cluster-688.36404	Probable beta-D-xylosidase 2	BXL2	19.7067	5.51667	11.1233	5.10667	5.39
	Cluster-688.44496	Probable beta-D-xylosidase 2	BXL2	4.85	1.13	2.09333	1.46333	1.69333
	Cluster-688.44503	Probable beta-D-xylosidase 2	BXL2	54.2567	15.3	28.0967	16.7533	22.8867
	Cluster-688.61070	Beta-D-xylosidase 1	BXL1	118.953	185.603	126.31	80.0033	48.2933
	Cluster-688.37631	Beta-D-xylosidase 1	BXL1	39.84	63.0933	41.7567	28.0533	13.59
	Cluster-688.37632	Beta-D-xylosidase 1	BXL1	27.0167	32.6033	26.4467	14.8367	10.2067
	Cluster-688.72011	Alpha-xylosidase 1	XYL1	10.3767	19.0367	15.8567	30.05	28.4167
	Cluster-688.57045	Mannan endo-1,4-beta-mannosidase 7	MAN7	16.3867	29.5567	31.44	53.1267	19.2567
	Cluster-688.49130	Mannan endo-1,4-beta-mannosidase 7	MAN7	58.62	103.543	109.963	171.253	68.1967
	Cluster-688.44646	Polygalacturonase inhibitor 1	PGIP1	14.39	2.4	3.27667	3.05333	4.15
	Cluster-688.33588	Polygalacturonase inhibitor 2	PGIP2	23.64	1.37667	1.64667	2.32333	5.58333
	Cluster-688.27269	Polygalacturonase inhibitor 1	PGIP1	37.27	16.0367	11.3167	15.7333	32.7233
	Cluster-688.80025	Polygalacturonase inhibitor 1	PGIP1	4.44667	1.61	3.88	4.59667	10.8433
	Cluster-688.8714	Polygalacturonase inhibitor 1	PGIP1	1.50333	1.23	1.54667	3.90333	4.21667
	Cluster-688.16741	Polygalacturonase	PG1	3.71	7.16333	8.11333	11.1467	9.29667
	Cluster-688.16742	Polygalacturonase	PG1	2.59	6.27667	6.82	10.9267	7.52
	Cluster-688.18779	Polygalacturonase	PG1	1.89333	6.81	5.71	7.29333	4.69333
	Cluster-688.75671	Polygalacturonase	PG1	1.72333	3.20333	3.01667	5.70333	2.95667
	Cluster-688.17173	Pectin acetylesterase 8	PAE8	5.96	10.6833	8.24	13.8767	8.43667
	Cluster-30170.0	Pectinesterase 1	PME1	0.23	1.43667	0.416667	1.18	0.523333
	Cluster-688.23741	Pectinesterase 51	PME51	1.21	1.56	2.84667	3.92	3.47
	Cluster-688.11402	Pectinesterase 68	PME68	1.84333	2.61333	3.71333	6.37333	2.62667
	Cluster-688.78861	Pectinesterase 53	PME53	4.47333	7.79333	10.7367	14.2967	14.8233
	Cluster-688.68886	Probable pectate lyase 18	PL18	45.0067	62.6833	89.26	141.61	126.56
	Cluster-688.68885	Probable pectate lyase 18	PL18	24.68	31.3133	44.4833	64.9967	56.75
	Cluster-688.70359	Protein trichome birefringence-like 31	TBL31	2.81	4.46667	6.46	11.7367	12.47
	Cluster-688.18298	Protein trichome birefringence-like 39	TBL39	4.69333	9.54	11.7067	13.9533	9.38333
	Cluster-688.30693	Protein trichome birefringence-like 38	TBL38	1.34	3.44333	4.3	5.63	3.85667
	Cluster-688.80608	Protein trichome birefringence-like 32	TBL32	0.276667	0.816667	0.636667	1.78333	1.21
	Cluster-688.80609	Protein trichome birefringence-like 33	TBL33	0.49	1.4	1.96333	3.80333	2.56333
	Cluster-688.84746	GDSL esterase/lipase	GDSL	1.63333	2.03	4.24333	7.77	5.37
	Cluster-688.14142	GDSL esterase/lipase	GDSL	1.04	1.17667	2.41333	5.31333	5.67667
	Cluster-688.21125	GDSL esterase/lipase	GDSL	1.92	2.82333	3.17333	7.39333	3.98667
	Cluster-688.15571	GDSL esterase/lipase	GDSL	0.493333	1.54333	1.24	2.79667	1.69667
	Cluster-688.33313	GDSL esterase/lipase	GDSL	2.74	0.33	0.966667	1.17333	1.36667
	Cluster-688.42743	GDSL esterase/lipase	GDSL	7.00667	3.25333	2.48333	3.31	2.84667
	Cluster-688.18722	GDSL esterase/lipase	GDSL	10.1	4.28667	4.91667	5.07333	7.62667
	Cluster-688.33286	GDSL esterase/lipase	GDSL	6.07333	2.38667	1.93	1.61	4.10667
	Cluster-688.70244	GDSL esterase/lipase	GDSL	3.27	8.66	6.94	8.57	5.26
	Cluster-688.57278	GDSL esterase/lipase	GDSL	35.0467	78.6433	58.4567	84.5967	58.8733
	Cluster-688.50560	Protein EXORDIUM-like 2	EXL2	125.627	41.3833	60.6467	57.0267	60
	Cluster-688.35332	Protein EXORDIUM-like 2	EXL2	18.7467	1.31333	2.38667	1.50333	8.36667
	Cluster-688.42844	Protein EXORDIUM-like 3	EXL3	48.6733	36.14	52.42	75.26	108.573
	Cluster-688.51065	Protein EXORDIUM-like 5	EXL5	107.743	55.12	102.593	120.697	199.233
	Cluster-688.34390	Protein EXORDIUM	EXO	20.5133	7.20333	13.08	11.4267	86.31
	Cluster-688.7181	Protein EXORDIUM	EXO	4.78333	1.84	3.31333	3.65	14.71
	Cluster-688.44126	Protein EXORDIUM	EXO	5.65	3.87333	4.37333	6.65333	14.57
	Cluster-688.4665	Protein EXORDIUM	EXO	7.26	1.13667	2.89	1.88667	4.84
Signal	Cluster-688.19183	Fasciclin-like arabinogalactan protein 13	FLA13	13.7033	2.13	5.42333	5.42333	13.05
	Cluster-688.22138	Fasciclin-like arabinogalactan protein 2	FLA2	11.72	2.37333	6.35	6.64667	23.6533
	Cluster-688.40957	Fasciclin-like arabinogalactan protein 17	FLA17	14.4733	10.81	11.7233	12.6767	30.5
	Cluster-688.52925	Fasciclin-like arabinogalactan protein 7	FLA7	33.5433	17.26	25.5233	31.4033	48.8633
	Cluster-688.54348	Fasciclin-like arabinogalactan protein 8	FLA8	106.933	80.32	113.917	138.13	256.29
	Cluster-688.66826	Fasciclin-like arabinogalactan protein 12	FLA12	32.07	37.3833	51.9133	86.4433	105.81
	Cluster-688.51619	Leucine-rich repeat extensin-like protein 3	LRX3	78.5567	41.1233	59.3667	60.8233	118.277
	Cluster-688.44997	Receptor-like protein kinase FERONIA	FER	10.46	3.92667	3.63667	4.58333	6.62333
	Cluster-688.44999	Receptor-like protein kinase FERONIA	FER	4.14667	1.55667	0.113333	1.43	2.04
	Cluster-688.55405	Receptor-like protein kinase FERONIA	FER	18.4367	5.56667	5.86	8.01667	11.6267
	Cluster-688.58933	Receptor-like protein kinase FERONIA	FER	28.14	9.03667	7.28333	10.7533	14.7633
	Cluster-688.53001	Wall-associated receptor kinase 2	WAK2	4.48667	2.49333	1.81	2.25667	2.29
	Cluster-688.29477	Wall-associated receptor kinase 3	WAK3	3.28	1.48333	1.25333	2.80333	3.32667
	Cluster-688.29474	Wall-associated receptor kinase 5	WAK5	6.90667	1.7	3.09333	2.63	7.77
	Cluster-688.29475	Wall-associated receptor kinase 5	WAK5	4.45333	0.626667	1.73667	1.89	4.52
	Cluster-688.48908	Wall-associated receptor kinase 4	WAK4	74.3233	33.7333	31.8167	42.9233	58.2833
	Cluster-688.57560	Wall-associated receptor kinase-like 22	WAKL22	8.99333	3.20333	5.77667	5.45	10.5567
	Cluster-688.21408	Wall-associated receptor kinase-like 22	WAKL22	1.74333	0.79	1.45667	1.67667	4.24333
	Cluster-688.51280	Wall-associated receptor kinase-like 10	WAKL10	2.97667	2.21	1.42	1.45	2.41
	Cluster-688.53957	Wall-associated receptor kinase-like 1	WAKL1	17.5933	8.17667	7.19	10.41	9.79
DEGs related to ion homestasis
Type	Gene_ID	Descaription	Name	FPKM.C1	FPKM.H1	FPKM.H5	FPKM.H10	FPKM.H15
Ion channel and transporter	Cluster-688.49161	Plasma membrane ATPase	PMA	54.0133	128.747	97.4833	158.727	84.0567
	Cluster-688.58553	Pyrophosphate-energized vacuolar membrane proton pump	AVP	23.0633	22.11	26.3667	43.25	51.2667
	Cluster-688.83727	Sodium/hydrogen exchanger 1	NHX1	5.26	13.5533	10.5433	14.4767	9.66
	Cluster-688.15371	Sodium transporter HKT1	HKT	5.81	3.82333	2.04667	3.77	2.44
	Cluster-688.40250	Sodium transporter HKT1	HKT	7.58	5.93	4.29	4.65667	3.19
	Cluster-688.40251	Sodium transporter HKT1	HKT	30.9667	28.9567	21.55	21.0733	12.0233
	Cluster-688.50097	Sodium transporter HKT1	HKT	21.8433	21.9633	16.6267	19.2767	9.41333
	Cluster-688.50098	Sodium transporter HKT1	HKT	12.1233	11.58	7.15667	7.75	4.22333
	Cluster-688.66910	Potassium transporter 6	KUP	18.7467	43.4167	25.1833	24.5567	15.2133
	Cluster-688.66087	Two-pore potassium channel 3	TPK3	2.58333	6.5	9.71667	9.23333	8.21
	Cluster-688.62381	Chenopodium quinoa salt overly sensitive 1 (SOS1) gene	SOS1	30.5167	22.46	20.32	13.6533	18.8967
	Cluster-688.68834	Chenopodium quinoa salt overly sensitive 1 (SOS1) gene	SOS2	0.446667	4.64667	2.61	3.52	1.16667
	Cluster-688.39684	Probable cyclic nucleotide-gated ion channel 17	CNGC	15.41	8.25333	10.4033	6.28	10.1833
	Cluster-688.63100	Probable cyclic nucleotide-gated ion channel 17	CNGC	13.23	7.74667	8.03	7.04667	11.0133
	Cluster-688.46110	cyclic nucleotide-gated ion channel 4	CNGC	8.37	25.43	26.84	25.4033	16.0367
	Cluster-688.47386	Two pore calcium channel protein 1A	TPC1A	3.53	5.60333	5.57	9.79667	7.46667
	Cluster-688.61956	Vacuolar cation/proton exchanger 3	CAX	3.63667	5.35333	6.86	10.6133	8.22
	Cluster-688.61957	Vacuolar cation/proton exchanger 3	CAX	85.3867	41.37	46.4033	52.3067	96.01
	Cluster-688.81197	Protein MID1-COMPLEMENTING ACTIVITY 1	MCA1	4.30667	7.67333	7.9	12.56	9.93
	Cluster-688.81198	Protein MID1-COMPLEMENTING ACTIVITY 1	MCA1	3.33	1.15333	0.673333	0.953333	1.54
	Cluster-688.51151	Annexin-like protein RJ4	ANN	15.3267	37.82	25.8433	39.54	24.34
	Cluster-688.14066	Annexin-like protein RJ4	ANN	4.88	9.82667	8.45333	10.3033	11.36
	Cluster-688.63449	Annexin-like protein A13	ANN	35.8467	87.3133	100.237	94.11	95.5067
	Cluster-688.70156	S-type anion channel SLAH1	SLAH	4.00333	1.58333	3.39	5.26	6.35333
Ca2+ signal	Cluster-688.31060	Calcineurin B-like protein 4	CBL4	17.3767	7.01333	9.91667	7.01333	23.3933
	Cluster-688.52133	CBL-interacting serine/threonine-protein kinase 6	CIPK	657.44	218.627	342.033	342.347	370.707
	Cluster-688.52134	CBL-interacting serine/threonine-protein kinase 6	CIPK	301.97	95.9367	146.703	140.107	175.677
	Cluster-688.52135	CBL-interacting serine/threonine-protein kinase 6	CIPK	471.443	132.953	246.203	183.43	250.843
	Cluster-688.43660	CBL-interacting serine/threonine-protein kinase 9	CIPK	94.2933	112.513	75.8033	62	46.2767
	Cluster-688.61569	CBL-interacting serine/threonine-protein kinase 1	CIPK	63.8133	52.3733	54.62	34.2367	41.7833
	Cluster-688.78519	Calcium-dependent protein kinase 1	CPK	2.02333	6.36	5.62	5.29667	4.94333
	Cluster-688.30275	Probable calcium-binding protein CML44	CML	6.72333	6.58667	4.67	2.92	3.05
	Cluster-688.77422	Probable calcium-binding protein CML38	CML	1.90667	0.78	0.43	0.926667	1.33
	Cluster-688.18175	Probable calcium-binding protein CML22	CML	2.92333	3.59333	4.89667	10.2267	3.91667
	Cluster-688.20407	Calmodulin-like protein 1	CML	15.7433	13.8233	11.2233	26.42	6.53333
	Cluster-688.47757	Calreticulin-3	CRT	17.9533	6.77	4.12333	7.20667	10.1733
	Cluster-688.50079	Calreticulin-3	CRT	12.7933	3.87	2.55667	2.95	4.12333
	Cluster-688.52972	Calreticulin-3	CRT	77.1533	24.2233	17.1467	24.7533	37.7267
	Cluster-688.52981	Calreticulin-3	CRT	122.653	34.1567	30.1267	39.6467	64.44
	Cluster-21883.0	14-3-3-like protein	14-3-3	1.43667	2.14	0.383333	0	0.023333
	Cluster-688.50052	14-3-4-like protein	14-3-3	550.427	167.287	262.59	232.58	424.157
	Cluster-688.58338	14-3-5-like protein	14-3-3	46.9133	17.54	21.8733	22.9167	40.53
	Cluster-688.59681	14-3-6-like protein	14-3-3	61.7667	37.8067	36.8667	29.6367	27.0267
	Cluster-688.59684	14-3-7-like protein	14-3-3	389.333	242.217	254.303	229.353	200.823
	Cluster-688.43967	Protein GIGANTEA	GI	22.75	44.14	45.7533	56.58	34.3667
ABC trsansporter	Cluster-688.1411	ABC transporter B family member 21	ABCB	0.543333	0.183333	0.086667	0.12	0.186667
	Cluster-688.61514	ABC transporter B family member 9	ABCB	1.16	2.19333	2.19333	4.92667	3.99667
	Cluster-688.24071	ABC transporter C family member 4	ABCC	27.4067	18.91	6.32667	10.01	11.2567
	Cluster-688.37584	ABC transporter C family member 10	ABCC	5.23333	11.3167	9.45	11.3433	5.31
	Cluster-688.41228	ABC transporter C family member 4	ABCC	42.71	26.8	16.6567	18.7467	15.96
	Cluster-688.46572	ABC transporter C family member 4	ABCC	18.7933	8.26333	4.62333	3.48333	6.02
	Cluster-688.53373	ABC transporter C family member 14	ABCC	16.7133	16.8533	5.39667	8.60667	7.61333
	Cluster-688.53377	ABC transporter C family member 4	ABCC	50.4633	41.6833	14.3133	21.9567	21.43
	Cluster-688.53378	ABC transporter C family member 4	ABCC	46.78	33.5967	15.1333	19.3433	19.7
	Cluster-688.64499	ABC transporter C family member 4	ABCC	6.86667	5.18333	3.83333	3.06	5.30333
	Cluster-688.66190	ABC transporter C family member 3	ABCC	4.98333	1.56	1.05333	0.156667	1.42333
	Cluster-688.66192	ABC transporter C family member 3	ABCC	6.30333	2.98333	2.26333	1.7	2.73333
	Cluster-688.91106	ABC transporter C family member 3	ABCC	3.94333	2.56667	2.03333	1.70667	1.85
	Cluster-688.38114	ABC transporter G family member 11	ABCG	5.49667	0.973333	0.59	0.253333	0.116667
	Cluster-688.67996	ABC transporter G family member 22	ABCG	66.8433	82.2367	40.7567	47.2033	25.6967
	Cluster-688.67997	ABC transporter G family member 22	ABCG	96.7567	102.313	51.11	52.4267	36.6867
	Cluster-688.67998	ABC transporter G family member 22	ABCG	14.39	20.04	9.93667	9.65667	5.87
	Cluster-688.71082	ABC transporter G family member 7	ABCG	34.4033	76.9467	52.9767	77.68	53.18
NRT1/ PTR FAMILY	Cluster-688.67047	Protein NRT1/ PTR FAMILY 1.1	NPF1.1	3.07	14.4733	3.92667	4.37333	1.73
	Cluster-688.67048	Protein NRT1/ PTR FAMILY 1.2	NPF1.2	15.2567	54.8767	16.03	13.7167	8.13
	Cluster-688.61699	Protein NRT1/ PTR FAMILY 3.1	NPF3.1	94.2667	109.54	76.8167	79.56	47.9367
	Cluster-688.78023	Protein NRT1/ PTR FAMILY 3.1	NPF3.1	15.47	36.8733	28.7167	28.0567	16.0033
	Cluster-688.78024	Protein NRT1/ PTR FAMILY 3.1	NPF3.1	8.39667	20.3133	14.3367	15.8167	13.0967
	Cluster-688.32282	Protein NRT1/ PTR FAMILY 3.1	NPF3.1	10.3267	27.37	15.2633	16.9	9.63667
	Cluster-688.80983	Protein NRT1/ PTR FAMILY 4.4	NPF4.4	20.01	12.39	13.4133	11.0733	13.3167
	Cluster-688.60738	Protein NRT1/ PTR FAMILY 4.6	NPF4.6	5.85333	3.08667	2.99667	3.08667	2.48667
	Cluster-688.45627	Protein NRT1/ PTR FAMILY 5.1	NPF5.1	4.06	2.79	1.74	2.06333	3.11333
	Cluster-688.45628	Protein NRT1/ PTR FAMILY 5.1	NPF5.1	3.82	2.45	1.92667	1.77333	2.53
	Cluster-688.51573	Protein NRT1/ PTR FAMILY 6.2	NPF6.2	506.087	416.427	422.277	325.467	226.25
	Cluster-688.37707	Protein NRT1/ PTR FAMILY 6.2	NPF6.2	19.5	16.34	15.53	11.8867	9.10667
	Cluster-688.91648	Protein NRT1/ PTR FAMILY 6.3	NPF6.3	4.94667	0.686667	0.346667	1.05667	1.45333
	Cluster-688.55182	Protein NRT1/ PTR FAMILY 6.4	NPF6.4	45.6333	77.71	31.7733	45.26	16.7167
	Cluster-688.70599	Protein NRT1/ PTR FAMILY 7.3	NPF7.3	23.4333	11.2133	10.83	6.2	10.4267
Glycine betaine	Cluster-688.38909	Delta-1-pyrroline-5-carboxylate synthase	P5CS	0.473333	2.44333	1.28333	1.84	0.896667
	Cluster-688.46094	Delta-1-pyrroline-5-carboxylate synthase	P5CS	65.1133	281.393	176.97	164.873	73.2033
	Cluster-688.58590	Phospholipase D alpha 1	PLD1	6.48667	14.59	11.0467	12.27	9.8
	Cluster-688.38214	Choline monooxygenase	CMO	0.976667	4.90667	1.37333	2.60333	1.54
	Cluster-688.41469	Choline monooxygenase	CMO	1.17333	6.69667	2.44333	3.24	3.13667
	Cluster-688.48182	Choline monooxygenase	CMO	186.397	959.26	459.717	506.857	375.653
	Cluster-688.49471	Choline monooxygenase	CMO	4.13	31.2433	11.0833	15.6233	9.01333
	Cluster-688.50694	Choline monooxygenase	CMO	365.567	2209.18	944.51	1219.18	712.5
	Cluster-688.51086	Choline monooxygenase	CMO	211.22	1062.09	551.17	597.66	345.863
	Cluster-688.51499	Choline monooxygenase	CMO	322.79	1106.55	597.2	614.437	432.143
	Cluster-688.53493	Choline monooxygenase	CMO	659.553	3514.65	1803.31	2035.12	1167.76
	Cluster-688.56405	Choline monooxygenase	CMO	3.08333	15.8367	6.77	8.76667	5.27333
	Cluster-688.47148	Suaeda liaotungensis betaine aldehyde dehydrogenase	BADH	0.63	3.11667	1.77667	4.07	2.6
	Cluster-688.55373	Suaeda liaotungensis betaine aldehyde dehydrogenase	BADH	35.1833	131.907	105.037	137.017	109.467
	Cluster-688.55376	Suaeda liaotungensis betaine aldehyde dehydrogenase	BADH	47.46	222.48	178.163	253.397	158.347
	Cluster-688.42032	Phosphoethanolamine N-methyltransferase	NMT	2.83667	13.92	10.71	11.6367	4.35
	Cluster-688.46833	Phosphoethanolamine N-methyltransferase	NMT	437.667	3247.95	1746.29	1984.56	923.317
	Cluster-688.49862	Phosphoethanolamine N-methyltransferase	NMT	233.33	1304.19	777.22	697.377	422.94
	Cluster-688.49983	Phosphoethanolamine N-methyltransferase	NMT	281.49	1984.64	1246.14	1227.13	547.357
	Cluster-688.49984	Phosphoethanolamine N-methyltransferase	NMT	33.8333	244.447	152.26	136.467	63.93
	Cluster-688.49985	Phosphoethanolamine N-methyltransferase	NMT	568.08	3709.26	2350.31	2117.17	1117.26
	Cluster-688.49981	Phosphoethanolamine N-methyltransferase	NMT	0.293333	2.95	1.60333	2.89	0.813333
Sugar and starch	Cluster-688.32431	Sucrose synthase	SUS	26.7767	139.267	78.6167	86.17	31.58
	Cluster-688.66742	Sucrose synthase	SUS	10.7933	79.88	40.5833	46.4467	18.6267
	Cluster-688.73310	Sucrose synthase	SUS	12.0067	83.93	45.02	61.85	14.8933
	Cluster-688.38727	Sucrose synthase	SUS	39.5433	44.9767	56.45	70.8833	103.98
	Cluster-688.38728	Sucrose synthase	SUS	58.2833	62.4733	78.37	92.2333	144.093
	Cluster-688.46436	Beta-amylase 3	BAM3	60.3967	19.9967	26.12	31.9367	19.3767
	Cluster-688.54839	Beta-amylase 3	BAM3	249.77	75.0933	113.043	127.753	107.737
	Cluster-688.80658	Beta-amylase 3	BAM3	23.23	40.6333	30.8767	16.69	9.04333
	Cluster-688.74110	Isoamylase 3	ISA3	4.31	12.39	8.13333	10.4667	7.66333
	Cluster-688.74112	Isoamylase 3	ISA3	3.72	11.1633	7.67333	10.4	6.76
	Cluster-688.58950	1,4-alpha-glucan-branching enzyme 1	SBE1	6.10667	18.15	13.1967	14.8867	12.78
	Cluster-688.74058	1,4-alpha-glucan-branching enzyme 1	SBE1	5.46667	9.64	11.6067	15.0367	13.4367
	Cluster-688.53783	4-alpha-glucanotransferase DPE2	DPE1	16.9533	28.8167	27.4867	42.2667	34.48
	Cluster-688.41669	4-alpha-glucanotransferase DPE2	DPE1	20.24	27.7433	32.55	42.5367	39.35
	Cluster-688.67299	Bidirectional sugar transporter SWEET7	SWEET	0.786667	3.90667	3.62667	3.66333	1.53333
	Cluster-688.11583	Bidirectional sugar transporter SWEET7	SWEET	3.18667	10.12	5.52	5.58333	4.14667
	Cluster-688.34819	Bidirectional sugar transporter SWEET7	SWEET	8.98333	3.09667	2.31667	2.62333	2.43
	Cluster-688.42841	Sugar transport protein 14	STP14	18.4	5.68667	4.45	7.93333	12.0033
	Cluster-688.45093	Sugar transport protein 13	STP13	53.4733	21.04	37.5967	36.3667	46.76
	Cluster-688.58505	Sugar transport protein 1	STP1	75.81	45.3733	38.65	51.9267	49.9333
	Cluster-688.88607	Sugar transport protein 1	STP1	36.4467	7.89667	10.25	12.9	17.77
	Cluster-688.72392	Sucrose transport protein SUC4	SUC4	12.68	16.32	15.6633	17.3333	29.4033
DEGs related to ROS de
Type	Gene_ID	Descaription	Name	FPKM.C1	FPKM.H1	FPKM.H5	FPKM.H10	FPKM.H15
ROS detoxification	Cluster-688.47874	Superoxide dismutase [Mn]	SOD	247.49	98.8667	285.303	240.877	223.59
	Cluster-33067.0	Superoxide dismutase [Cu-Zn]	SOD	3.25333	4.79667	0.586667	0	0.193333
	Cluster-688.51664	Catalase	CAT	434.88	277.157	284.89	220.86	319.197
	Cluster-688.51693	Catalase	CAT	552.127	366.207	373.193	296.013	427.603
	Cluster-688.20786	L-ascorbate peroxidase 1	APX	1.43333	6.17333	5.08333	9.08	2.8
	Cluster-688.78663	L-ascorbate peroxidase 3	APX	13.7667	4.54667	2.00667	2.71667	3.56333
	Cluster-688.69274	Peroxidase	PER	25.1533	48.9867	52.45	40.76	52.02
	Cluster-688.53106	Peroxidase 42	PER	137.43	335.88	250.627	364.423	203.787
	Cluster-688.5543	Cationic peroxidase 1	PER	0.956667	14.0433	6.31	10.3367	3.06333
	Cluster-688.70047	Peroxidase 64	PER	7.29667	9.84333	14.9867	24.13	21.7867
	Cluster-688.17945	Peroxidase 66	PER	4.48333	8.43667	6.3	20.7967	12.8067
	Cluster-688.20445	Peroxidase 72	PER	36.7433	24.93	55.24	72.47	101.027
	Cluster-688.20446	Peroxidase 72	PER	5.34333	3.64	9.33	9.71667	13.48
	Cluster-688.90299	Peroxidase 52	PER	3.14667	1.83333	2.69667	4.25	7.19
	Cluster-688.90300	Peroxidase 4	PER	8.05667	5.25	7.2	8.86	25.1867
	Cluster-688.66900	Cationic peroxidase 1	PER	27.3767	11.2633	16.6233	12.2667	29.09
	Cluster-688.44132	Peroxidase 56	PER	184.76	85.2467	130.98	140.42	169.01
	Cluster-688.5065	Peroxidase 52	PER	3.27333	1.41667	1.15667	1.24667	2.93333
	Cluster-688.52717	Peroxidase 57	PER	248.67	124.613	132.443	154.71	129.557
	Cluster-688.52718	Peroxidase 60	PER	110.64	53.1267	60.7867	69.3433	55.2867
	Cluster-688.53727	Peroxidase 12	PER	98.8867	14.5267	16.36	22.9867	40.2433
	Cluster-688.58521	Peroxidase 56	PER	46.3333	22.7	31.4433	36.9867	43.9833
	Cluster-688.6265	Peroxidase 4	PER	9.17	3.01333	5.14333	3.46	6.57
	Cluster-688.65312	Peroxidase 20	PER	3.9	2.78	2.21	1.98333	3.19
	Cluster-688.66901	Cationic peroxidase 1	PER	3.96333	0.866667	1.07333	1.98667	3.30667
	Cluster-688.70845	Peroxidase 21	PER	6.49667	4.64	3.83667	1.87667	2.33
	Cluster-688.72861	Peroxidase 12	PER	10.5767	1.60333	1.92667	1.12333	4.45
	Cluster-688.91824	Peroxidase 12	PER	4.15667	0.873333	1.68667	1.74667	2.76667
	Cluster-25515.0	Peroxidase 44	PER	3.90667	0.013333	0.05	0.05	0.063333
	Cluster-688.89182	Peroxidase 12	PER	12.4733	4.39	2.69333	1.96667	4.14667
	Cluster-688.89399	Peroxidase 25	PER	4.93667	0.396667	1.78	1.57333	3.13
	Cluster-688.13649	Peroxidase 4	PER	4.35667	1.62333	1.38	1.47	3.32333
	Cluster-688.24780	Peroxidase 27	PER	29.7133	8.60667	7.34333	13.2133	22.5233
	Cluster-688.33952	Peroxidase 51	PER	8.11667	3.68667	5.73	3.85667	6.36
	Cluster-688.36262	Peroxidase 50	PER	30.1733	13.3333	21.24	15.47	23.26
	Cluster-688.52719	Probable peroxidase 61	PER	31.7233	18.4767	18.2133	23.5567	14.93
	Cluster-688.41046	L-ascorbate oxidase	AAO	7.13333	4.56	15.7067	14.6433	24.8167
	Cluster-688.65554	L-ascorbate oxidase	AAO	35.15	15.0133	25.91	33.68	45.0733
	Cluster-688.931	L-ascorbate oxidase	AAO	1.97667	1.35667	0.473333	1.28333	1.13667
	Cluster-688.82695	Glutathione S-transferase U10	GST	0.32	1.71	0.686667	1.82667	0.983333
	Cluster-688.3715	Glutathione S-transferase PM239X14	GST	9.56333	10.13	1.68	0.083333	0.16
	Cluster-688.22093	Glutathione S-transferase U10	GST	7.27667	7.48333	8.37667	11.1	17.0733
	Cluster-688.80392	Glutathione S-transferase PARB	GST	3.22	6.58	7.43333	10.4567	6.75
	Cluster-688.41657	Glutathione S-transferase	GST	35.5133	11.5467	8.34	9.44667	10.9133
	Cluster-688.55569	Glutathione S-transferase U10	GST	4.02333	3.11667	2.13	1.88333	1.18
	Cluster-688.58826	Probable glutathione S-transferase	GST	31.9567	14.86	18.6933	15.1233	21.5067
	Cluster-688.70174	Glutathione S-transferase Z1	GST	9.68667	5.02	4.64667	6.38667	6.11667
	Cluster-688.41653	Glutathione S-transferase F8	GST	12.66	6.88	3.07667	5	2.83333
	Cluster-688.1034	Probable glutathione S-transferase	GST	12.2267	3.8	3.14	3.20667	3.49333
	Cluster-688.41656	Glutathione S-transferase	GST	40.0433	23.8733	13.14	20.1133	16.8033
	Cluster-688.47277	Polyphenol oxidase	PPO	65.7867	69.4767	102.277	220.18	151.183
	Cluster-688.66325	Polyphenol oxidase	PPO	16.4767	20.0767	25.5333	51.7167	37.8067
	Cluster-688.20097	Primary amine oxidase	AO	2.61333	3.25333	3.32333	5.14667	8.04667
	Cluster-688.56875	Primary amine oxidase	AO	9.69	21.7533	22.1933	27.1567	24.7333
	Cluster-688.50986	Probable polyamine oxidase 4	PAO	90.95	53.7933	55.8067	50.3267	85.9867
	Cluster-688.42661	NADPH--cytochrome P450 reductase	CPR	0.696667	2.59	2.99333	3.64667	2.58667
	Cluster-688.58549	NADPH--cytochrome P450 reductase	CPR	125.713	106.633	68.26	54.7867	78.5267
	Cluster-688.58545	NADPH--cytochrome P450 reductase	CPR	126.25	120.597	58.4533	69.48	82.7467
	Cluster-688.49526	NADPH--cytochrome P450 reductase	CPR	82.8267	69.9067	40.72	29.0433	50.0767
	Cluster-688.25538	NADPH--cytochrome P450 reductase	CPR	1.49667	1.98667	0.326667	0.013333	0.006667
	Cluster-688.35333	Ferritin-1	Fer	0.42	1.31667	1.42	3.66333	1.58
	Cluster-688.50875	Ferritin	Fer	63.0867	149.637	191.1	406.063	191.137
	Cluster-688.60993	Ferritin-2	Fer	1.52	2.86667	3.94	7.17333	3.88667
	Cluster-688.71055	Ferritin-1	Fer	0.23	0.42	0.596667	1.73333	0.653333
	Cluster-688.30405	Aldehyde dehydrogenase family 2 member B7	ALDH	61.8267	69.96	39.62	34.17	26.2933
	Cluster-688.30408	Aldehyde dehydrogenase family 2 member B4	ALDH	49.9567	49.0267	31.62	26.6933	21.5833
	Cluster-688.32536	Aldehyde dehydrogenase family 2 member B7	ALDH	52.4467	29.73	21.8	19.36	31.9233
	Cluster-688.43690	Probable aldehyde dehydrogenase	ALDH	11.23	40.3867	27.3133	34.43	15.3267
	Cluster-688.44799	Probable aldehyde dehydrogenase	ALDH	22.4733	57.99	41.2833	45.92	23.5333
	Cluster-688.52097	Aldehyde dehydrogenase family 2 member B7	ALDH	173.807	225.003	126.44	120.267	84.41
	Cluster-688.52380	Aldehyde dehydrogenase family 2 member B4	ALDH	345.11	329.617	210.923	159.603	135.127
	Cluster-688.55111	Aldehyde dehydrogenase family 2 member B7	ALDH	209.493	251.333	143.397	133.827	88.2167
	Cluster-688.55115	Aldehyde dehydrogenase family 2 member B7	ALDH	546.457	571.247	331.823	257.657	217.417
	Cluster-688.57330	Aldehyde dehydrogenase family 3 member F1	ALDH	25.3733	21.65	13.5867	9.89667	14.9167
	Cluster-688.43580	Alcohol dehydrogenase-like 7	ADH	9.01333	3.08667	3.22	2.08667	2.80667
	Cluster-688.52565	Alcohol dehydrogenase-like 7	ADH	299.407	125.507	146.937	96.4167	98.8967
	Cluster-688.52566	Alcohol dehydrogenase-like 7	ADH	165.59	53.9433	59.6567	44.8467	59.7067
	Cluster-688.54549	Alcohol dehydrogenase-like 2	ADH	682.763	323.757	297.94	217.603	250.897
	Cluster-688.48811	Adenosylhomocysteinase	SAHH	203.863	760.137	409.053	452.803	375.927
	Cluster-688.50757	Adenosylhomocysteinase	SAHH	762.927	2413.88	1389.41	1353.01	1431.31
	Cluster-688.51176	Adenosylhomocysteinase	SAHH	830.79	2623.01	1537.81	1653.17	1607.18
	Cluster-688.60915	Adenosylhomocysteinase	SAHH	753.33	2595.01	1490.22	1577.15	1396.8
	Cluster-688.40444	D-3-phosphoglycerate dehydrogenase 3	PGDH3	19.7667	15.32	20.04	32.6733	45.9467
	Cluster-688.50430	D-3-phosphoglycerate dehydrogenase 2	PGDH2	7.81	18.1667	14.5767	20.87	10.8533
	Cluster-688.50431	D-3-phosphoglycerate dehydrogenase 2	PGDH2	95.4367	220.357	170.263	222.173	134.717
	Cluster-688.50135	D-3-phosphoglycerate dehydrogenase 1	PGDH1	20.3933	16.14	21.9167	29.0267	44.9867
	Cluster-688.54313	D-3-phosphoglycerate dehydrogenase 1	PGDH1	50.6467	125.25	84.47	103.65	66.89
DEGs related to plant hormone
Type	Gene_ID	Descaription	Name	FPKM.C1	FPKM.H1	FPKM.H5	FPKM.H10	FPKM.H15
ABA	Cluster-688.65563	9-cis-epoxycarotenoid dioxygenase NCED3	NCED	6.78333	32.51	9.43333	21.8133	3.22
	Cluster-688.65562	9-cis-epoxycarotenoid dioxygenase NCED1	NCED	7.29	27.3833	4.97	14.29	2.59667
	Cluster-688.35713	9-cis-epoxycarotenoid dioxygenase NCED1	NCED	2.25333	10.9833	2.18667	6.88	1.11667
	Cluster-688.80966	Probable protein phosphatase 2C 78	PP2C	3.03667	27.5367	8.11333	16.53	4.57
	Cluster-688.72858	Probable protein phosphatase 2C 6	PP2C	1.68	15.36	8.33333	8.67	2.28
	Cluster-688.72859	Probable protein phosphatase 2C 6	PP2C	11.0967	96.2633	46.9933	64.2733	15.6267
	Cluster-688.72857	Probable protein phosphatase 2C 6	PP2C	4.75667	34.0033	16.35	20.0933	5.91333
	Cluster-688.54231	Probable protein phosphatase 2C 37	PP2C	159.1	458.69	258.183	324.833	183.567
	Cluster-688.81033	Probable protein phosphatase 2C 51	PP2C	1.5	11.27	3.74333	4.70333	2.01333
	Cluster-12993.0	Probable protein phosphatase 2C 8	PP2C	0.02	0.853333	0.193333	0.323333	0
	Cluster-688.16391	Probable protein phosphatase 2C 51	PP2C	0.333333	2.69333	0.673333	1.06333	0.553333
	Cluster-688.9954	Abscisic acid receptor PYL4	PYL4	6.62	2.23	1.56667	1.65667	4.59333
	Cluster-688.5991	Abscisic acid receptor PYL4	PYL4	8.35	1.09	1.04667	0.7	2.89667
	Cluster-688.25103	Abscisic acid receptor PYL1	PYL1	22.5867	6.46667	7.09667	5.70333	10.33
	Cluster-688.62086	Serine/threonine-protein kinase SnPK2	SnRK2	51.4967	26	33.1533	25.31	32.13
	Cluster-688.52822	ABSCISIC ACID-INSENSITIVE 5-like protein 5	ABF2	37.5833	85.4067	51.79	62.3433	26.18
	Cluster-688.39486	ABSCISIC ACID-INSENSITIVE 5-like protein 5	ABF2	0.563333	2.46333	1.04	1.41333	0.536667
Ethylene	Cluster-688.51882	S-adenosylmethionine synthase 4	SAMS4	1172.17	6725.26	3620.74	3610.39	2714.13
	Cluster-688.62526	S-adenosylmethionine synthase 3	SAMS3	30	228.467	111.357	106.587	65.96
	Cluster-688.51671	S-adenosylmethionine synthase 3	SAMS3	1528.63	8570.65	4433.09	4289.15	3687.57
	Cluster-688.52205	5-methyltetrahydropteroyltriglutamate--homocysteine methyltransferase	METE	306.65	1421.86	699.45	933.58	906.15
	Cluster-688.52204	5-methyltetrahydropteroyltriglutamate--homocysteine methyltransferase	METE	684.25	2357.95	1323.26	1517	1713.01
	Cluster-688.51555	5-methyltetrahydropteroyltriglutamate--homocysteine methyltransferase	METE	108.633	470.72	216.617	292.297	338.457
	Cluster-688.50510	5-methyltetrahydropteroyltriglutamate--homocysteine methyltransferase	METE	880.777	2959.98	1701.96	1896.88	2443.36
	Cluster-688.49874	5-methyltetrahydropteroyltriglutamate--homocysteine methyltransferase	METE	453.313	1911.86	1023.5	1255.35	1268.33
	Cluster-688.54516	1-aminocyclopropane-1-carboxylate oxidase	ACO	245.57	125.76	95.57	105.17	118.41
	Cluster-688.9435	1-aminocyclopropane-1-carboxylate oxidase homolog 2	ACO	8.11333	4.36667	3.17	2.96667	2.51
	Cluster-688.33625	1-aminocyclopropane-1-carboxylate oxidase homolog 12	ACO	12.4633	9.51	7.95333	5.46333	8.55667
	Cluster-688.40499	1-aminocyclopropane-1-carboxylate oxidase homolog 1	ACO	4.75	0.486667	0.813333	0.69	0.976667
	Cluster-688.40498	1-aminocyclopropane-1-carboxylate oxidase homolog 1	ACO	93.3433	27.2833	20.5067	19.27	32.7433
	Cluster-688.40500	1-aminocyclopropane-1-carboxylate oxidase homolog 1	ACO	59.5733	28.26	22.9467	20.2867	25.2267
	Cluster-688.11727	1-aminocyclopropane-1-carboxylate oxidase 5	ACO5	13.7233	5.01333	7.53	12.0833	19.57
	Cluster-688.52423	1-aminocyclopropane-1-carboxylate oxidase 4	ACO4	374.433	188.14	147.55	183.117	199.317
	Cluster-688.41431	1-aminocyclopropane-1-carboxylate oxidase 3	ACO3	146.723	82.0267	60.1267	70.4833	75.4433
	Cluster-688.69823	1-aminocyclopropane-1-carboxylate synthase 7	ACS7	3.72667	2.08667	3.30333	3.09333	4.24333

## Sheet: Table S8
Table S8 Differently expressed TFs under high salt stess
H1vsC
Gene_ID	Family	FPKM.H1-1	FPKM.H1-2	FPKM.H1-3	FPKM.C1	FPKM.C2	FPKM.C3	log2(FC)	FDR	Regulation
Cluster-29593.0	AP2/ERF-ERF	1.2	0.5	2.21	4.3	3.92	7.04	-2.0662	0.040115	DOWN
Cluster-688.593	AP2/ERF-ERF	0.83	0.42	1.63	5.49	5.94	6.2	-2.7181	7.7169e-06	DOWN
Cluster-688.35150	AP2/ERF-ERF	49.95	38.43	35.59	78.99	86.43	119.24	-1.3126	7.0197e-05	DOWN
Cluster-688.66793	AP2/ERF-ERF	1.58	3.44	0.92	7.04	4.38	4.59	-1.539	0.03727	DOWN
Cluster-688.26681	AP2/ERF-ERF	0.85	0.82	0.96	1.61	9.73	2.25	-2.5084	0.0055719	DOWN
Cluster-688.73189	AP2/ERF-ERF	4.76	3.01	3.98	15.8	12.55	12.74	-1.906	2.2581e-09	DOWN
Cluster-34043.0	AP2/ERF-RAV	0.31	0.2	0.28	1.23	1.32	0.88	-2.2237	0.0009144	DOWN
Cluster-688.57143	AP2/ERF-RAV	18.88	9.12	16.28	38.37	30.03	48.16	-1.5001	0.0003591	DOWN
Cluster-688.32751	AP2/ERF-RAV	3.89	0.64	2.42	5.78	9.36	14.32	-2.201	0.0063403	DOWN
Cluster-688.53953	AUX/IAA	72.03	28.02	43.35	106.16	98.39	102.83	-1.1979	0.019433	DOWN
Cluster-688.27991	bHLH	5.12	5.9	2.91	13.76	13.67	11.3	-1.5888	1.8578e-05	DOWN
Cluster-688.52822	bZIP	63.84	111.43	80.95	41.95	35.51	35.29	1.0722	0.00080913	UP
Cluster-688.62442	FAR1	14.8	8.08	4.07	1.17	1.44	1.07	2.7587	6.7567e-09	UP
Cluster-688.71551	FAR1	1.67	1.54	1.11	0.39	0.48	0.57	1.4734	0.042047	UP
Cluster-688.22179	FAR1	1.08	1.21	1.27	2.45	3.04	2.92	-1.3537	0.0019803	DOWN
Cluster-688.45616	FAR1	7.55	5.25	8.5	3.56	1.5	1.93	1.5242	0.0025974	UP
Cluster-688.58132	HB-HD-ZIP	111.2	359.6	226.23	55.95	44.29	64.91	1.961	1.1961e-05	UP
Cluster-688.41246	HB-other	26.1	79.97	55.4	9.57	6.19	11.85	2.4467	2.0896e-06	UP
Cluster-688.33525	HSF	11.01	21.15	9.15	2.46	3.52	3.09	2.0549	5.095e-07	UP
Cluster-688.56892	MADS-M-type	5.33	1.96	1.49	12.76	17.08	7.23	-2.1769	0.0026133	DOWN
Cluster-688.35129	MBF1	6.07	7.69	7.67	11.13	16.41	15.86	-1.1394	0.0038829	DOWN
Cluster-688.80263	NAC	5.74	11.74	7.7	3.85	3.33	3.61	1.1068	0.012728	UP
Cluster-688.22979	NF-YA	17.43	37.41	26.18	0.98	1.29	1.57	4.2722	2.1563e-34	UP
Cluster-688.83185	OFP	14.26	44.87	26.47	8.81	6.36	13.08	1.4776	0.022202	UP
Cluster-688.13502	TRAF	12.51	26.76	18.07	8.56	8.85	8.23	1.0446	0.03002	UP
Cluster-688.86717	WRKY	9.84	6.81	9.61	17.91	15.48	17.45	-1.0588	0.0012393	DOWN
H5vsC
Gene_ID	Family	FPKM.H5-1	FPKM.H10-2	FPKM.H10-3	FPKM.C1	FPKM.C2	FPKM.C3	log2(FC)	FDR	Regulation
Cluster-29593.0	AP2/ERF-ERF	0.69	0.29	0.09	4.3	3.92	7.04	-3.9192	3.3645e-06	DOWN
Cluster-688.593	AP2/ERF-ERF	0.25	0.68	0.39	5.49	5.94	6.2	-3.8026	1.4038e-12	DOWN
Cluster-688.35150	AP2/ERF-ERF	55.07	37.72	52.62	78.99	86.43	119.24	-1.0266	0.0012323	DOWN
Cluster-688.1321	AP2/ERF-ERF	2.73	4.05	2.55	8.88	7.27	11.36	-1.609	0.0013502	DOWN
Cluster-688.38040	AP2/ERF-ERF	5.58	5.5	5.93	32.2	16.06	37.01	-2.3724	1.8915e-12	DOWN
Cluster-688.73189	AP2/ERF-ERF	2.63	3.06	2.36	15.8	12.55	12.74	-2.3965	1.3798e-18	DOWN
Cluster-688.57143	AP2/ERF-RAV	15.98	19.12	14.3	38.37	30.03	48.16	-1.2928	2.2048e-06	DOWN
Cluster-688.32751	AP2/ERF-RAV	0.84	2.53	2.4	5.78	9.36	14.32	-2.4241	3.05e-06	DOWN
Cluster-688.2269	B3	0.41	0.25	0.06	6.23	1.81	0.7	-3.6074	0.00015402	DOWN
Cluster-688.44503	B3	19.29	38.57	26.43	39.7	70.21	52.86	-1.0207	0.016812	DOWN
Cluster-688.83473	bHLH	1.69	2.05	2.24	13.43	2.91	5.58	-1.8933	0.0030224	DOWN
Cluster-688.80547	bZIP	36.73	27.63	33.82	16.53	10.09	11.65	1.3222	5.3327e-06	UP
Cluster-688.58951	C2C2-Dof	5.42	5.67	4.38	10.18	11.03	8.74	-1.0036	0.0056605	DOWN
Cluster-688.70073	C2H2	3.69	4.73	1.91	7.5	11.15	12.24	-1.6398	0.001745	DOWN
Cluster-688.62442	FAR1	8.58	3.36	3.2	1.17	1.44	1.07	1.9947	2.1642e-05	UP
Cluster-688.31654	FAR1	3.56	1.66	1.44	1.05	0.61	0.61	1.5227	0.036487	UP
Cluster-688.22179	FAR1	1.12	0.58	0.91	2.45	3.04	2.92	-1.7478	9.2024e-05	DOWN
Cluster-688.85953	FAR1	0.42	1.37	0.37	0.05	0	0	5.383	0.044925	UP
Cluster-688.59802	GNAT	4.55	2.74	2.03	18.17	9.73	27.9	-2.632	2.529e-07	DOWN
Cluster-688.33525	HSF	13.24	8.03	10.59	2.46	3.52	3.09	1.7504	1.9962e-08	UP
Cluster-688.56892	MADS-M-type	3.67	5.72	3.58	12.76	17.08	7.23	-1.558	0.0037562	DOWN
Cluster-688.35128	MBF1	12.73	11.22	8.91	27.97	27.06	32.35	-1.4296	0.0072539	DOWN
Cluster-688.35129	MBF1	7.3	6.39	4.55	11.13	16.41	15.86	-1.3104	0.00031158	DOWN
Cluster-688.49721	MYB-related	3.82	13.23	7.24	29.43	13.78	20.51	-1.4282	0.015683	DOWN
Cluster-688.65295	NAC	9.11	8.51	8.17	35.14	13.87	45.53	-1.9216	6.3189e-06	DOWN
Cluster-688.22979	NF-YA	7.02	6.1	7.06	0.98	1.29	1.57	2.3294	1.6533e-12	UP
Cluster-688.65984	Others	15.31	15.18	17.4	8.29	6.45	8.11	1.0154	9.8813e-06	UP
Cluster-688.79244	SNF2	6.98	1.13	6.48	1.15	0.97	0.46	2.467	0.0035592	UP
Cluster-688.86717	WRKY	7.99	9.77	7.03	17.91	15.48	17.45	-1.0885	1.4249e-05	DOWN
Cluster-688.52604	WRKY	35.4	31.4	25.42	109.08	37.21	120.36	-1.5744	0.00031854	DOWN
Cluster-688.78627	WRKY	1.6	1.22	1.11	3.33	2.07	3.11	-1.1628	0.038109	DOWN
Cluster-21450.0	WRKY	1.81	2.03	1.03	6.53	2.38	8.04	-1.8421	0.039636	DOWN
Cluster-688.34248	WRKY	29.66	28.12	26.38	65.72	33.55	72.31	-1.0752	0.0031772	DOWN
Cluster-688.40533	WRKY	12.65	13.72	8.65	27.58	20.8	24.85	-1.1095	0.00048144	DOWN
Cluster-688.36927	WRKY	4.45	5.89	4.51	13.74	9.74	10.38	-1.235	3.6896e-05	DOWN
Cluster-688.56224	WRKY	4.02	5	3.49	19.98	5.38	19.05	-1.8693	0.00010706	DOWN
H10 vsC
Gene_ID	Family	FPKM.H10-1	FPKM.H10-2	FPKM.H10-3	FPKM.C1	FPKM.C2	FPKM.C3	log2(FC)	FDR	Regulation
Cluster-688.73266	AP2/ERF-AP2	8.03	12.51	8.67	15.24	24.35	16.81	-1.1253	0.049436	DOWN
Cluster-28555.0	AP2/ERF-ERF	8.75	5.06	4.85	2.01	1.56	1.91	1.5898	0.0017533	UP
Cluster-688.593	AP2/ERF-ERF	0.4	0.96	0.64	5.49	5.94	6.2	-3.298	5.253e-10	DOWN
Cluster-688.72284	AP2/ERF-ERF	3.5	2.15	1.61	5.21	4.21	5.76	-1.2476	0.018661	DOWN
Cluster-688.35150	AP2/ERF-ERF	50.76	37.52	44.66	78.99	86.43	119.24	-1.2798	3.8116e-05	DOWN
Cluster-688.38040	AP2/ERF-ERF	5.57	13.12	5.37	32.2	16.06	37.01	-1.9786	0.00020415	DOWN
Cluster-688.48887	AP2/ERF-ERF	105.72	133	76.96	159.06	204.23	227.22	-1.0767	0.005099	DOWN
Cluster-31612.0	AP2/ERF-ERF	9.52	5.39	8.34	3.57	2.15	3.13	1.2253	0.044804	UP
Cluster-688.26681	AP2/ERF-ERF	0.61	1.25	1.06	1.61	9.73	2.25	-2.4008	0.0074025	DOWN
Cluster-688.73189	AP2/ERF-ERF	5.02	4.77	2.94	15.8	12.55	12.74	-1.8563	4.7296e-08	DOWN
Cluster-688.57143	AP2/ERF-RAV	9.7	26.91	20.08	38.37	30.03	48.16	-1.1897	0.039328	DOWN
Cluster-688.32751	AP2/ERF-RAV	1.54	1.37	1.68	5.78	9.36	14.32	-2.8699	2.833e-10	DOWN
Cluster-688.53953	AUX/IAA	52.66	59.98	53.43	106.16	98.39	102.83	-1.0546	8.0081e-06	DOWN
Cluster-688.2269	B3	0	0.26	0.03	6.23	1.81	0.7	-5.0009	0.04847	DOWN
Cluster-688.44503	B3	16.63	14.41	19.22	39.7	70.21	52.86	-1.8757	1.0753e-09	DOWN
Cluster-688.85304	B3	0.67	0.44	1.13	1.98	2.01	2.1	-1.6078	0.0096085	DOWN
Cluster-25574.0	bHLH	0.3	1.55	3.26	0.23	0.07	0.07	3.6904	0.0062946	UP
Cluster-688.27991	bHLH	2.99	6.96	4.91	13.76	13.67	11.3	-1.5321	0.00052379	DOWN
Cluster-688.48438	bHLH	11.87	23.35	16.88	28.74	42.41	31.93	-1.146	0.011362	DOWN
Cluster-688.71380	bZIP	23.18	15.38	21.7	42.65	36.23	52.3	-1.2985	7.475e-05	DOWN
Cluster-688.80547	bZIP	36.39	25.92	37.7	16.53	10.09	11.65	1.2246	0.00068518	UP
Cluster-20595.0	bZIP	0.09	0	0	0.59	0.52	3.58	-6.0169	0.00092231	DOWN
Cluster-688.52995	C2C2-CO-like	20.74	52.91	40.14	118.44	143.88	116.42	-1.8862	2.1666e-06	DOWN
Cluster-688.15652	C2C2-Dof	8.92	7.03	6.35	3.2	3.72	2.33	1.0957	0.027153	UP
Cluster-688.58951	C2C2-Dof	2.43	7.27	3.04	10.18	11.03	8.74	-1.3848	0.034323	DOWN
Cluster-688.24514	C2C2-GATA	14.11	19.97	15.3	33.7	33	24.24	-1.0382	0.0027743	DOWN
Cluster-688.2897	C2H2	0	0	0	0.6	0.44	3.01	-7.1405	0.00050475	DOWN
Cluster-688.51776	CSD	16.19	17.62	13.12	6.7	5.63	4.4	1.3261	0.00077595	UP
Cluster-688.62442	FAR1	7.77	5.1	3.83	1.17	1.44	1.07	2.0019	6.8215e-08	UP
Cluster-688.22179	FAR1	0.87	0.36	0.46	2.45	3.04	2.92	-2.505	1.3988e-07	DOWN
Cluster-28713.0	GNAT	0	0	0	0.08	0.18	1.74	-6.4153	0.016659	DOWN
Cluster-688.55434	HB-HD-ZIP	17.99	30.74	19	10.03	10.05	8.35	1.0941	0.011911	UP
Cluster-688.41246	HB-other	35.06	21.97	24.37	9.57	6.19	11.85	1.3752	0.01528	UP
Cluster-688.55308	HMG	26.32	27.51	28.46	12.65	16.23	7.43	1.0151	0.034187	UP
Cluster-688.33525	HSF	18.57	16.06	8.02	2.46	3.52	3.09	2.0483	2.4578e-07	UP
Cluster-688.51339	HSF	20.7	17.93	15.52	8.31	7.47	6.51	1.1123	0.00019285	UP
Cluster-688.77027	MADS-MIKC	2.22	2.4	2.57	4.06	5.42	4.55	-1.1338	0.0098248	DOWN
Cluster-688.56892	MADS-M-type	4.55	6.52	3.42	12.76	17.08	7.23	-1.5217	0.012298	DOWN
Cluster-688.56894	MADS-M-type	0.78	2.02	0.95	7.89	5.72	1.96	-2.1959	0.01251	DOWN
Cluster-688.56895	MADS-M-type	4.81	7.75	4.01	24.61	22.37	7.83	-1.8838	0.0029091	DOWN
Cluster-688.8207	MYB	6.91	1.82	4.6	0.86	0.91	1.3	1.9211	0.013416	UP
Cluster-688.60466	MYB	0.16	0	0.23	1.37	1.54	1	-3.4921	0.0036484	DOWN
Cluster-688.62829	MYB-related	52.77	53.15	37.83	19.81	16.93	18.45	1.2124	2.7992e-05	UP
Cluster-688.49721	MYB-related	5.98	6.63	4.59	29.43	13.78	20.51	-2.0441	6.0342e-08	DOWN
Cluster-688.28096	MYB-related	7.52	6.27	7.37	3.66	2.91	2.18	1.1136	0.0046561	UP
Cluster-688.9981	NAC	6.32	7.35	10.41	16.52	12.65	14.1	-1.003	0.024459	DOWN
Cluster-688.22979	NF-YA	11.61	9.55	4.94	0.98	1.29	1.57	2.5775	4.983e-09	UP
Cluster-688.73333	NF-YB	50.21	53.72	47.89	19.57	22.12	16.93	1.2047	4.5776e-06	UP
Cluster-688.52628	Others	4.58	12.7	5.92	16.21	14.03	17.45	-1.187	0.044579	DOWN
Cluster-688.8174	Others	6.55	3.74	7.11	1.36	2.1	1.73	1.5615	0.0015319	UP
Cluster-688.39403	Others	11.14	13.66	17.35	29.68	34.3	32.22	-1.3553	4.4277e-05	DOWN
Cluster-688.75074	Others	51.69	34.3	34.19	13.61	19.63	14.18	1.1576	0.0011857	UP
Cluster-688.69946	Others	75.06	41.2	42.66	16.04	18.17	30.43	1.1042	0.029162	UP
Cluster-688.82294	Others	53.83	52.31	52.51	11.31	17.24	8.83	1.9041	0.00023922	UP
Cluster-688.58076	PLATZ	26.65	48.01	41.14	62.42	75.46	83.58	-1.1003	0.0072952	DOWN
Cluster-688.17751	RWP-RK	14.83	24.51	27.8	12.52	7.99	9.62	1.0081	0.041141	UP
Cluster-29675.0	SBP	0.81	3.18	1.16	0.12	0.31	0.05	3.2749	0.028771	UP
Cluster-688.76846	SWI/SNF-BAF60b	9.37	12.31	13.14	5.41	5.36	3.76	1.1043	0.0044956	UP
Cluster-688.52877	TRAF	3.09	6.74	4.84	13.71	12.02	12.19	-1.5231	0.00065189	DOWN
Cluster-688.78627	WRKY	0.88	0.98	1.79	3.33	2.07	3.11	-1.374	0.030408	DOWN
Cluster-688.40533	WRKY	7.73	8.19	14.76	27.58	20.8	24.85	-1.4137	0.00049662	DOWN
Cluster-688.36927	WRKY	3.94	5.19	7.46	13.74	9.74	10.38	-1.1787	0.0079791	DOWN
Cluster-22044.0	zn-clus	0	0	0	0.13	0.21	1.06	-7.0568	0.00080327	DOWN
Cluster-33515.0	zn-clus	0	0	0	0.15	0.16	1.35	-6.8215	0.0027327	DOWN
H15 vs C
Gene_ID	Family	FPKM.H15-1	FPKM.H15-2	FPKM.H15-3	FPKM.C1	FPKM.C2	FPKM.C3	log2(FC)	FDR	Regulation
Cluster-688.71902	AP2/ERF-AP2	12.48	9.9	9.89	3.89	6.96	4.07	1.0387	0.03405	UP
Cluster-688.73266	AP2/ERF-AP2	6.98	7.66	12.67	15.24	24.35	16.81	-1.1551	0.042178	DOWN
Cluster-28555.0	AP2/ERF-ERF	4.95	7.35	3.8	2.01	1.56	1.91	1.4912	0.0089429	UP
Cluster-688.71818	AP2/ERF-ERF	12.07	22.68	15.92	7.55	8.98	6.42	1.0634	0.0094611	UP
Cluster-688.593	AP2/ERF-ERF	1.61	1.09	1.26	5.49	5.94	6.2	-2.2364	4.8665e-06	DOWN
Cluster-688.72284	AP2/ERF-ERF	3.26	1.9	1.52	5.21	4.21	5.76	-1.2401	0.038575	DOWN
Cluster-34315.1	AP2/ERF-ERF	0.13	0.13	0.28	0.26	2.31	0.77	-2.741	0.027254	DOWN
Cluster-688.66793	AP2/ERF-ERF	0.69	0.64	0.88	7.04	4.38	4.59	-2.9246	2.116e-13	DOWN
Cluster-688.1321	AP2/ERF-ERF	2.94	3.17	0.81	8.88	7.27	11.36	-2.0563	0.0021964	DOWN
Cluster-688.16078	AP2/ERF-ERF	0.42	3.92	2.2	0.11	0.2	0.25	3.4277	0.0013043	UP
Cluster-688.38040	AP2/ERF-ERF	5.94	8.6	13.52	32.2	16.06	37.01	-1.6953	0.00012371	DOWN
Cluster-688.26681	AP2/ERF-ERF	0.71	0.78	1.97	1.61	9.73	2.25	-2.0975	0.030914	DOWN
Cluster-688.5432	AP2/ERF-ERF	1.96	1.96	3.69	0.93	0.72	0.63	1.6626	0.0083665	UP
Cluster-688.28155	B3	1.66	3.19	1.86	6.29	3.61	6.55	-1.3573	0.0084844	DOWN
Cluster-688.44503	B3	28.63	17.04	22.99	39.7	70.21	52.86	-1.3156	0.00037343	DOWN
Cluster-688.27991	bHLH	7.04	7.58	5.51	13.76	13.67	11.3	-1.0087	0.0045531	DOWN
Cluster-688.80547	bZIP	29.53	39.15	25.72	16.53	10.09	11.65	1.2389	0.00067825	UP
Cluster-20595.0	bZIP	0	0	0	0.59	0.52	3.58	-7.8691	2.2364e-05	DOWN
Cluster-688.52995	C2C2-CO-like	38.8	35.05	28.72	118.44	143.88	116.42	-1.9465	5.3997e-16	DOWN
Cluster-688.58951	C2C2-Dof	4.2	3.25	3.44	10.18	11.03	8.74	-1.5325	1.6131e-05	DOWN
Cluster-688.72768	C2C2-GATA	10.27	7.51	15.77	4.7	5.48	4.87	1.0652	0.03895	UP
Cluster-688.2897	C2H2	0	0	0	0.6	0.44	3.01	-7.1282	0.00053483	DOWN
Cluster-688.82171	C2H2	5.74	11.01	2.63	27.78	18.08	19.98	-1.8191	0.0011847	DOWN
Cluster-688.26145	C3H	12.27	4.38	9.23	1.59	1.55	3.56	1.8723	0.0062865	UP
Cluster-688.41624	C3H	5.44	5.3	4.49	11.65	21.33	11.14	-1.611	3.5967e-05	DOWN
Cluster-688.78307	FAR1	1.36	1.23	2.15	3.97	4.87	2.9	-1.3924	0.00040472	DOWN
Cluster-688.15347	FAR1	0.03	0	0	0.25	1.14	0.16	-5.9193	0.010604	DOWN
Cluster-688.22179	FAR1	1.51	1.48	1.18	2.45	3.04	2.92	-1.0822	0.044336	DOWN
Cluster-21489.0	GNAT	0	0	0	0.06	0.75	3.07	-6.7045	0.0071758	DOWN
Cluster-28713.0	GNAT	0	0	0	0.08	0.18	1.74	-6.4014	0.018222	DOWN
Cluster-688.22355	HB-KNOX	11.75	21.67	17.22	6.73	10.06	7.03	1.0007	0.024119	UP
Cluster-688.61361	HB-WOX	42.59	37.87	31.05	21	12.87	12.9	1.203	0.00043616	UP
Cluster-688.56900	MADS-M-type	0.95	0.78	1.34	7.04	6.58	5.65	-2.7752	0.024813	DOWN
Cluster-688.56895	MADS-M-type	6.84	5.38	7.49	24.61	22.37	7.83	-1.5536	0.0125	DOWN
Cluster-688.71299	MYB	0.21	0.66	0.48	3.77	1.8	1.13	-2.3573	0.00067906	DOWN
Cluster-688.7372	MYB	5.61	1.73	3.21	0.8	0.94	1.05	1.8538	0.018288	UP
Cluster-688.53657	MYB	38.99	56.74	56.26	25.68	25.4	18	1.0594	0.00030393	UP
Cluster-688.49721	MYB-related	5.92	7.34	7.42	29.43	13.78	20.51	-1.6904	2.7715e-06	DOWN
Cluster-688.20092	MYB-related	9.29	15.35	12.58	3.71	3.57	4.45	1.5845	2.4815e-06	UP
Cluster-688.9981	NAC	5.4	3.51	1.59	16.52	12.65	14.1	-2.0899	1.8051e-05	DOWN
Cluster-688.49831	NAC	17.61	28.33	11.15	60.78	53.65	49.83	-1.583	3.4519e-05	DOWN
Cluster-688.70861	NAC	12.54	14.17	5.05	22.42	25.56	22.01	-1.1944	0.029533	DOWN
Cluster-688.11890	NAC	4.2	2.43	3.15	0.82	0.98	1.52	1.4827	0.012864	UP
Cluster-688.73333	NF-YB	44.73	43.72	44.29	19.57	22.12	16.93	1.105	1.7369e-05	UP
Cluster-688.52628	Others	6.75	7.52	6.8	16.21	14.03	17.45	-1.2461	3.4367e-07	DOWN
Cluster-688.8174	Others	7.8	4.52	6.84	1.36	2.1	1.73	1.8069	2.9412e-05	UP
Cluster-688.55621	Others	3.05	1.54	1.61	5.05	15.7	7.9	-2.2815	9.384e-06	DOWN
Cluster-688.75074	Others	43.65	36.15	31.53	13.61	19.63	14.18	1.1624	0.0007354	UP
Cluster-688.69946	Others	51.6	44.84	41.3	16.04	18.17	30.43	1.0168	0.018228	UP
Cluster-688.82294	Others	59.67	42.56	35.69	11.31	17.24	8.83	1.7487	0.0063993	UP
Cluster-688.58076	PLATZ	35.99	29.23	23.43	62.42	75.46	83.58	-1.3889	8.9475e-06	DOWN
Cluster-688.76846	SWI/SNF-BAF60b	11.02	11.3	12.11	5.41	5.36	3.76	1.1753	0.00014231	UP
Cluster-688.53915	TAZ	127.06	129.56	78.3	192.45	293.5	219.03	-1.1433	0.002478	DOWN
Cluster-688.52877	TRAF	4.64	6.29	5.61	13.71	12.02	12.19	-1.2707	0.00016517	DOWN
Cluster-688.65035	TRAF	28.52	43.92	25.48	61.02	92.95	55.15	-1.173	0.0035731	DOWN
Cluster-688.86717	WRKY	8.05	10.42	7.22	17.91	15.48	17.45	-1.0499	0.0005624	DOWN
Cluster-688.79972	WRKY	4.98	5.66	3.49	10.22	11.06	11.91	-1.3024	0.001011	DOWN
Cluster-688.56224	WRKY	4.05	4.73	2.82	19.98	5.38	19.05	-1.9814	0.00010508	DOWN
Cluster-688.6893	zf-HD	8.44	5.4	8.25	1.4	1.15	1.78	2.2587	0.0028039	UP
Cluster-28445.0	zn-clus	0	0	0	0.19	0.17	0.97	-7.1598	0.00041979	DOWN
Cluster-22044.0	zn-clus	0	0	0	0.13	0.21	1.06	-7.0443	0.00086006	DOWN
Cluster-33515.0	zn-clus	0	0	0	0.15	0.16	1.35	-6.8084	0.0028928	DOWN
Cluster-688.10897	zn-clus	0	0	0	0.2	0.01	0.8	-6.9443	0.0036211	DOWN
